# Supplementary material for: Transcriptomic profiles of aging in naïve and memory CD4+ cells from mice
Source: Immun Ageing. 2017 Jun 20;14:15. doi: 10.1186/s12979-017-0092-5 (PMC5477126; doi:10.1186/s12979-017-0092-5)
Supplement: Supplementary file 2 — Genes differentially expressed in young and old, memory and naïve CD4+ T cells. list of gene symbols, Illumina probe IDs, log2 fold change, p-values and FDR for all genes differentially expressed between young and old naïve (CD44 Low) and young and old memory (CD44 high) at a FDR of ≤ 0.1. (XLSX 125 kb) [file 12979_2017_92_MOESM2_ESM.xlsx]

## Sheet: Table 1
PROBE_ID	SYMBOL	PctDetectable_cd44_low	PctDetectable01_cd44_low	cd44_low_logFC	cd44_low_P.Value	cd44_low_adj.P.Val	cd44_low_fdr		PROBE_ID	SYMBOL	PctDetectable_cd44_high	PctDetectable01_cd44_high	cd44_high_logFC	cd44_high_P.Value	cd44_high_adj.P.Val	cd44_high_fdr
ILMN_3070389	ENSMUSG00000068790	1	1	1.19389	0.000163017	0.0487988	0.0322151		ILMN_2631505	LOC384415	0.875	0.875	2.99842	0.00176241	0.078613	0.0522759
ILMN_1217855	Nkg7	1	1	1.10583	0.000346724	0.0588513	0.0388513		ILMN_1247185	LOC100047316	0.875	0.875	2.45086	0.00368871	0.108936	0.0724402
ILMN_1231814	Ccl5	1	1	1.01651	0.000175759	0.0494832	0.0326669		ILMN_1220577	LOC636752	0.875	0.875	2.17523	0.00156542	0.0744663	0.0495184
ILMN_1247592	Casp1	1	1	0.954296	0.000166395	0.0487988	0.0322151		ILMN_2631712	1810009J06Rik	1	1	2.17401	9.02015e-05	0.0347669	0.0231192
ILMN_2631505	LOC384415	1	1	0.939991	0.00436789	0.135804	0.0896523		ILMN_2704562	LOC100047628	1	1	2.00485	0.00123021	0.0663554	0.0441248
ILMN_1257574	Esm1	1	1	0.894771	0.000614375	0.0663104	0.0437756		ILMN_2469743	LOC100046793	1	1	1.93068	0.000405838	0.0490837	0.0326396
ILMN_2435996	0610007P22Rik	1	1	0.876466	0.00038086	0.0588513	0.0388513		ILMN_2684370	Igk-C	1	1	1.88358	0.00133045	0.068963	0.0458588
ILMN_2921185	Gzmk	1	1	0.872426	0.00147082	0.0919416	0.0606963		ILMN_2642800	Sostdc1	1	1	1.83835	0.000360507	0.0471138	0.0313296
ILMN_2725927	Serpina3g	1	1	0.865196	0.00014373	0.0466772	0.0308144		ILMN_2719811	Lag3	1	1	1.8309	0.000910097	0.06062	0.040311
ILMN_1229544	LOC100041569	1	1	0.808921	0.000147414	0.0466772	0.0308144		ILMN_2690603	Spp1	0.75	0.875	1.52477	0.00547651	0.132565	0.0881528
ILMN_1229256	Bzrap1	1	1	0.78702	0.000912128	0.0764437	0.0504651		ILMN_1257574	Esm1	0.875	0.875	1.42076	0.000265263	0.0418666	0.0278403
ILMN_2458765	Ahnak	1	1	0.785162	0.00222972	0.104626	0.0690699		ILMN_2632262	LOC232065	0.875	0.875	1.41084	0.000709168	0.0576659	0.0383465
ILMN_2734340	Stx11	1	1	0.778133	0.00141337	0.0913027	0.0602745		ILMN_1238505	Il10	0.75	0.75	1.39984	0.00388657	0.112146	0.0745748
ILMN_2625377	Rgs1	1	1	0.776976	0.000233611	0.0522082	0.0344658		ILMN_1249975	Ighg	0.625	0.75	1.37842	0.000198766	0.0403957	0.0268622
ILMN_2811737	Casp4	1	1	0.768102	0.000226269	0.0522082	0.0344658		ILMN_2639239	Serpinf1	0.875	0.875	1.31428	0.00258177	0.0926233	0.0615924
ILMN_2480021	0610007P22Rik	1	1	0.750651	0.00291325	0.113428	0.0748804		ILMN_1232766	Sccpdh	1	1	1.30488	0.00114112	0.0652617	0.0433975
ILMN_2737710	Tiam1	1	1	0.744435	0.00199102	0.0983426	0.0649219		ILMN_2744660	Igh-6	1	1	1.29943	2.49209e-05	0.0279107	0.01856
ILMN_1217629	Itgae	1	1	0.719499	0.00271453	0.111211	0.0734174		ILMN_1245146	Igl-V1	1	1	1.27708	0.00326827	0.102565	0.0682034
ILMN_2925711	Dusp6	1	1	0.719291	7.5178e-05	0.0389176	0.0256919		ILMN_1228607	Igk-V5	1	1	1.25485	0.00174829	0.0784286	0.0521533
ILMN_2657175	Anxa2	1	1	0.718005	0.000359616	0.0588513	0.0388513		ILMN_2463573	LOC100046793	0.875	0.875	1.24971	0.000706238	0.0576659	0.0383465
ILMN_2446559	Tnfrsf4	1	1	0.709271	0.000145243	0.0466772	0.0308144		ILMN_2661289	Csprs	1	1	1.24205	2.06347e-07	0.00310181	0.00206263
ILMN_2773113	Capg	1	1	0.702491	6.48271e-06	0.0182514	0.0120489		ILMN_2534635	LOC272683	1	1	1.20589	0.00192309	0.0800807	0.0532518
ILMN_2665490	Litaf	1	1	0.70222	9.4064e-05	0.0427142	0.0281982		ILMN_2725927	Serpina3g	1	1	1.18257	0.00015745	0.0403957	0.0268622
ILMN_2813830	Nt5e	1	1	0.700813	0.00317176	0.119512	0.0788969		ILMN_1250715	LOC381774	1	1	1.1732	0.00298179	0.09972	0.0663115
ILMN_2865016	Cd83	1	1	0.668459	0.00147288	0.0919416	0.0606963		ILMN_2944601	4933439C20Rik	1	1	1.17222	0.000678667	0.0576659	0.0383465
ILMN_2631093	Cd81	1	1	0.667763	0.00132424	0.0891926	0.0588815		ILMN_1215795	Il21	1	1	1.16172	0.000699209	0.0576659	0.0383465
ILMN_2419490	Tnfrsf18	1	1	0.646849	0.000335801	0.0588513	0.0388513		ILMN_2744657	Igh-6	1	1	1.16098	0.000266249	0.0418666	0.0278403
ILMN_2651715	Axl	1	1	0.646213	0.00150939	0.0919416	0.0606963		ILMN_2925711	Dusp6	1	1	1.15804	4.70238e-05	0.0294752	0.0196003
ILMN_2661289	Csprs	1	1	0.64395	4.89461e-06	0.0182514	0.0120489		ILMN_2921185	Gzmk	1	1	1.14768	0.00123457	0.0663554	0.0441248
ILMN_2674575	Mmd	1	1	0.643422	0.000225442	0.0522082	0.0344658		ILMN_1229256	Bzrap1	1	1	1.12156	0.000537847	0.0552803	0.0367601
ILMN_2731760	Myo1f	1	1	0.629046	0.000351166	0.0588513	0.0388513		ILMN_2619316	Prnp	1	1	1.10012	4.01268e-05	0.0294752	0.0196003
ILMN_2765759	Asb2	1	1	0.62787	0.000845635	0.0739854	0.0488423		ILMN_3070389	ENSMUSG00000068790	1	1	1.08496	0.00046966	0.0515323	0.0342678
ILMN_2660263	Bcl2a1b	1	1	0.618045	0.000136102	0.0466772	0.0308144		ILMN_2838501	Slc24a3	1	1	1.05014	0.000272393	0.0418666	0.0278403
ILMN_2649172	Zcchc18	1	1	0.605539	5.11455e-05	0.0341187	0.0225239		ILMN_2646640	1700019D03Rik	1	1	1.00083	5.22615e-05	0.0294752	0.0196003
ILMN_1249378	Bhlhb2	1	1	0.600463	0.000203171	0.0522082	0.0344658		ILMN_2513393	IGKV4-71_AJ231218_Ig_kappa_variable_4-71_20	0.625	0.625	0.987366	0.00217607	0.0858549	0.0570915
ILMN_3079919	Ahnak	1	1	0.598557	0.00264217	0.109716	0.0724305		ILMN_2600744	Rgs16	1	1	0.984695	0.000358452	0.0471138	0.0313296
ILMN_2944601	4933439C20Rik	1	1	0.585936	0.00194466	0.0970742	0.0640846		ILMN_2737710	Tiam1	1	1	0.939179	0.000498633	0.0535389	0.0356022
ILMN_2699898	Itgae	1	1	0.583874	0.00561237	0.147124	0.0971253		ILMN_2589312	Entpd4	1	1	0.937541	4.93588e-05	0.0294752	0.0196003
ILMN_2619316	Prnp	1	1	0.582634	0.000454772	0.0611032	0.0403379		ILMN_2435996	0610007P22Rik	1	1	0.931822	9.3479e-06	0.0200739	0.0133487
ILMN_2990502	Cxcr5	1	1	0.580262	0.00164109	0.0919416	0.0606963		ILMN_1213824	LOC100039742	1	1	0.92064	3.475e-05	0.0294752	0.0196003
ILMN_2883392	S100a11	1	1	0.57307	0.00141394	0.0913027	0.0602745		ILMN_2742861	Serpina3f	1	1	0.907908	0.000831428	0.0601221	0.0399798
ILMN_3120510	Gvin1	1	1	0.563169	0.00135308	0.0898459	0.0593127		ILMN_1225733	LOC677643	0.875	0.875	0.906123	0.00247585	0.0914423	0.0608071
ILMN_2688569	Nsmaf	1	1	0.560628	0.0023835	0.108079	0.0713495		ILMN_1218890	LOC381140	1	1	0.876646	0.00456958	0.121146	0.0805594
ILMN_2669912	Nrp1	1	1	0.557022	0.000621793	0.0663104	0.0437756		ILMN_1249824	Igf1r	1	1	0.858741	0.000182398	0.0403957	0.0268622
ILMN_1237197	Nrp1	1	1	0.555795	0.00100531	0.0780665	0.0515365		ILMN_2480021	0610007P22Rik	1	1	0.847679	0.00024403	0.0418666	0.0278403
ILMN_2632264	Acot7	1	1	0.534863	5.6644e-05	0.0341187	0.0225239		ILMN_2662926	Egr1	1	1	0.843498	0.00526938	0.130064	0.0864899
ILMN_2635132	Foxp3	1	1	0.532845	0.000397164	0.0588513	0.0388513		ILMN_2623983	Egr2	1	1	0.827485	0.00146455	0.0724181	0.0481564
ILMN_2595918	Gimap7	1	1	0.532751	4.98031e-06	0.0182514	0.0120489		ILMN_1217817	D4Ertd681e	0.875	0.875	0.813901	0.000643305	0.0568603	0.0378108
ILMN_2611874	Ptplad1	1	1	0.524756	0.00363355	0.124933	0.0824758		ILMN_1258364	5430434G16Rik	1	1	0.796011	0.00713241	0.149116	0.0991587
ILMN_1213824	LOC100039742	1	1	0.524613	0.000104999	0.0441521	0.0291475		ILMN_1252255	Gpm6b	1	1	0.794989	0.000389496	0.0487909	0.0324448
ILMN_2747196	Cd82	1	1	0.524442	0.00513242	0.142057	0.0937804		ILMN_2594031	Nrbp2	1	1	0.790612	6.9867e-05	0.0294752	0.0196003
ILMN_2918002	Gbp3	1	1	0.52142	0.00114548	0.0818526	0.0540359		ILMN_2811737	Casp4	1	1	0.789989	5.49686e-05	0.0294752	0.0196003
ILMN_2740852	F2r	1	1	0.51933	0.000428406	0.0609313	0.0402245		ILMN_2665490	Litaf	1	1	0.78578	0.00412508	0.115727	0.0769559
ILMN_1225324	Nsmaf	1	1	0.518177	0.00190919	0.096181	0.0634949		ILMN_3142803	Cxcl10	1	1	0.77285	1.31356e-05	0.0219394	0.0145892
ILMN_1244891	Cst7	1	1	0.508771	0.00159	0.0919416	0.0606963		ILMN_3001598	Ptpn11	1	1	0.771781	0.00294949	0.0996881	0.0662903
ILMN_2897891	Rgs1	1	1	0.507732	0.000200182	0.0522082	0.0344658		ILMN_2490758	LOC672342	1	1	0.759341	0.00793353	0.155981	0.103723
ILMN_2990494	Cxcr5	1	1	0.502196	0.000358301	0.0588513	0.0388513		ILMN_2611000	Il1r2	1	1	0.758207	0.00182674	0.0793628	0.0527745
ILMN_2592486	Pglyrp1	1	1	0.49976	5.37682e-05	0.0341187	0.0225239		ILMN_1216764	Ier3	1	1	0.757254	0.00307134	0.100804	0.0670326
ILMN_2948552	Xcl1	1	1	0.492015	0.000383877	0.0588513	0.0388513		ILMN_1217855	Nkg7	1	1	0.755733	0.00087483	0.0602059	0.0400355
ILMN_3008406	Odc1	1	1	0.491469	0.000160222	0.0487988	0.0322151		ILMN_2674575	Mmd	1	1	0.754648	0.000870544	0.0602059	0.0400355
ILMN_2906430	Icos	1	1	0.487456	0.00359728	0.124726	0.0823395		ILMN_1249378	Bhlhb2	1	1	0.736629	0.00625736	0.141445	0.0940574
ILMN_2732996	Gpr68	1	1	0.48544	0.000289431	0.0588513	0.0388513		ILMN_1218413	Rnf19a	1	1	0.729784	4.80629e-05	0.0294752	0.0196003
ILMN_2787844	Serinc3	1	1	0.481594	0.00107315	0.0803553	0.0530474		ILMN_1233333	LOC100047611	1	1	0.718508	3.1525e-05	0.0294752	0.0196003
ILMN_2659388	Folr4	1	1	0.478705	0.00520247	0.143317	0.0946126		ILMN_2770119	Zbtb32	1	1	0.707513	0.00410285	0.115563	0.0768467
ILMN_2875089	1810027O10Rik	1	1	0.472147	0.00165074	0.0919416	0.0606963		ILMN_2948552	Xcl1	1	1	0.691924	0.00541638	0.132211	0.0879173
ILMN_2733356	Endod1	1	1	0.471711	7.74094e-05	0.0389176	0.0256919		ILMN_1242258	IGKV4-73_AJ231216_Ig_kappa_variable_4-73_18	0.625	0.625	0.690183	0.00113369	0.0652617	0.0433975
ILMN_2660438	Tank	1	1	0.469656	0.00668103	0.157436	0.103933		ILMN_2651715	Axl	1	1	0.688592	0.000217429	0.0416391	0.027689
ILMN_1250068	Atpif1	1	1	0.467664	0.00113523	0.0818526	0.0540359		ILMN_2745775	LOC213684	0.875	1	0.676737	0.000149563	0.0403957	0.0268622
ILMN_1223697	Cd44	1	1	0.461644	0.00071284	0.0711677	0.0469821		ILMN_1250279	Serpinb6a	1	1	0.672106	0.000790284	0.0590627	0.0392753
ILMN_2888191	Ccr5	1	1	0.456041	0.00393946	0.128483	0.0848192		ILMN_2731989	Ext1	1	1	0.671951	8.6874e-06	0.0200739	0.0133487
ILMN_2974064	Osbpl3	1	1	0.451397	0.00205572	0.0997873	0.0658757		ILMN_2463979	Twsg1	1	1	0.670098	0.000743315	0.0583243	0.0387844
ILMN_2514292	Zyx	1	1	0.451233	0.00473887	0.13846	0.0914056		ILMN_1230353	Bcl6	1	1	0.669104	0.00192653	0.0800807	0.0532518
ILMN_2725464	LOC100046930	1	1	0.447073	0.00110423	0.0805717	0.0531903		ILMN_1241648	Folr4	1	1	0.6633	0.000676827	0.0576659	0.0383465
ILMN_2917180	Foxp3	1	1	0.446912	0.00442942	0.13708	0.0904947		ILMN_1259174	Scin	0.875	1	0.661654	0.00562754	0.134917	0.0897169
ILMN_1247704	Hmgn3	1	1	0.445783	0.0007746	0.0730825	0.0482462		ILMN_1231814	Ccl5	1	1	0.659548	0.000592368	0.0563156	0.0374486
ILMN_3119014	Elk3	1	1	0.444882	0.00272123	0.111211	0.0734174		ILMN_2507286	Tnfsf13b	1	1	0.656057	0.000133638	0.039894	0.0265286
ILMN_2773936	Edg5	1	1	0.443758	0.00272557	0.111211	0.0734174		ILMN_2432262	IGHV1S35_M12376_Ig_heavy_variable_1S35_13	0.75	0.75	0.65594	0.0022912	0.0881179	0.0585964
ILMN_2646322	Samsn1	1	1	0.440135	0.00096118	0.0764437	0.0504651		ILMN_2646891	Centd1	1	1	0.633048	0.000624536	0.0563243	0.0374544
ILMN_3139253	Btbd11	1	1	0.438943	0.00374747	0.125103	0.0825882		ILMN_1227494	Egr3	1	1	0.626831	0.0005081	0.0537769	0.0357604
ILMN_1226048	AI504432	1	1	0.437586	0.00633887	0.156274	0.103166		ILMN_1259003	LOC637785	0.75	0.75	0.625646	0.00083691	0.0601221	0.0399798
ILMN_2631752	Ctla4	1	1	0.431975	0.000477124	0.0611032	0.0403379		ILMN_1226099	Tnfsf13b	1	1	0.62163	0.000242375	0.0418666	0.0278403
ILMN_1238838	LOC100045005	1	1	0.43156	0.00473744	0.13846	0.0914056		ILMN_2767635	Tmem49	1	1	0.618414	0.00299187	0.09972	0.0663115
ILMN_3026198	Rnaset2b	1	1	0.43136	0.000598	0.0662838	0.043758		ILMN_2756900	Ecel1	0.625	0.625	0.618183	0.00562141	0.134917	0.0897169
ILMN_2660555	Bcl2a1d	1	1	0.429729	0.000547519	0.0644967	0.0425782		ILMN_2688569	Nsmaf	1	1	0.611317	0.000637005	0.0566595	0.0376773
ILMN_2451470	Vps54	1	1	0.425787	0.000936685	0.0764437	0.0504651		ILMN_2680398	Zc3h12d	1	1	0.609162	0.00343914	0.104814	0.0696992
ILMN_1218240	Cd69	1	1	0.424316	0.000136248	0.0466772	0.0308144		ILMN_1259339	Cdk5r1	1	1	0.598627	0.00454434	0.12069	0.0802561
ILMN_2582964	E030040J22Rik	1	1	0.422039	0.00454909	0.13846	0.0914056		ILMN_1259075	Nme7	1	1	0.597981	3.57497e-05	0.0294752	0.0196003
ILMN_2419494	Tnfrsf18	1	1	0.421465	0.00642245	0.156748	0.103479		ILMN_2623699	Irf4	1	1	0.586133	0.000229271	0.0418666	0.0278403
ILMN_1226800	Cd274	1	1	0.411933	0.000728745	0.0714094	0.0471417		ILMN_2747196	Cd82	1	1	0.582476	0.000155699	0.0403957	0.0268622
ILMN_1220612	A330049M08Rik	1	1	0.411711	0.00449252	0.138412	0.0913744		ILMN_1224859	Gimap6	1	1	0.577549	0.000104925	0.0375532	0.024972
ILMN_2667020	Ryk	0.875	0.875	0.410911	0.000292997	0.0588513	0.0388513		ILMN_3007862	Abhd14b	1	1	0.576052	0.00581694	0.136839	0.0909949
ILMN_2445789	Tnfrsf9	0.875	0.875	0.410801	0.000138004	0.0466772	0.0308144		ILMN_2841721	Ttc3	1	1	0.571117	0.000120191	0.0392764	0.0261179
ILMN_1257547	Tox	1	1	0.41065	0.00107894	0.0803611	0.0530513		ILMN_3009685	Ptprs	1	1	0.570237	0.000138223	0.039894	0.0265286
ILMN_2945348	Glrx	1	1	0.409683	0.000472011	0.0611032	0.0403379		ILMN_2990502	Cxcr5	1	1	0.56616	0.00112545	0.0652617	0.0433975
ILMN_2744657	Igh-6	1	1	0.4086	0.00351212	0.1236	0.0815961		ILMN_1226583	LOC384422	0.875	0.875	0.564656	0.00138497	0.070097	0.0466129
ILMN_1216764	Ier3	1	1	0.407893	0.000663164	0.0678727	0.0448069		ILMN_2445324	LOC100047651	1	1	0.557262	0.00264336	0.0943824	0.0627622
ILMN_2658786	Cxcr3	1	1	0.40588	0.000120152	0.0457131	0.030178		ILMN_1255416	Ly6a	1	1	0.556687	0.00122338	0.0663554	0.0441248
ILMN_1230587	Lpxn	1	1	0.402429	0.000881144	0.0760477	0.0502037		ILMN_2791459	Ifng	1	1	0.556346	0.0018103	0.0791058	0.0526036
ILMN_1249003	Gpr155	1	1	0.402319	0.000270358	0.0585512	0.0386532		ILMN_1228328	Pou2af1	1	1	0.555883	0.00765308	0.15421	0.102546
ILMN_1223029	Rab8b	1	1	0.401784	0.00668334	0.157436	0.103933		ILMN_2659388	Folr4	1	1	0.554189	0.00534945	0.131179	0.0872312
ILMN_2825446	Sdcbp2	1	1	0.399516	9.95392e-06	0.0200173	0.0132147		ILMN_1254031	Klf9	1	1	0.554149	8.66302e-05	0.0342691	0.0227882
ILMN_2839745	A230050P20Rik	1	1	0.39542	0.00494434	0.139762	0.0922655		ILMN_2712867	Timp2	1	1	0.553169	4.55419e-05	0.0294752	0.0196003
ILMN_2602938	Smpdl3b	0.875	1	0.395249	0.00136005	0.0898845	0.0593382		ILMN_2700265	Pex11a	1	1	0.551117	0.000257769	0.0418666	0.0278403
ILMN_2645208	Arhgef3	1	1	0.393072	0.00480037	0.138799	0.0916297		ILMN_1219896	LOC623121	1	1	0.551004	0.00473921	0.123549	0.0821575
ILMN_2657516	Prr13	1	1	0.39305	0.000617508	0.0663104	0.0437756		ILMN_2644632	Stxbp1	1	1	0.55098	4.07529e-06	0.0200739	0.0133487
ILMN_2515363	Tpm4	1	1	0.391896	0.000652139	0.0678727	0.0448069		ILMN_2839745	A230050P20Rik	1	1	0.549426	0.000988268	0.0637939	0.0424215
ILMN_2771182	H2-Q8	1	1	0.389076	0.00512188	0.142057	0.0937804		ILMN_2734340	Stx11	1	1	0.545307	0.00211163	0.0844205	0.0561377
ILMN_2758720	Sypl	1	1	0.38903	8.52603e-05	0.040007	0.0264111		ILMN_1245874	Ptpn11	1	1	0.543561	0.00488069	0.124773	0.0829713
ILMN_2833985	Rilpl2	1	1	0.386994	0.000740349	0.0718751	0.0474492		ILMN_3009243	Dusp2	1	1	0.54312	0.000605917	0.0563156	0.0374486
ILMN_1231966	Asah1	1	1	0.382542	0.000844247	0.0739854	0.0488423		ILMN_3006911	Cyp4f13	1	1	0.541529	0.00019434	0.0403957	0.0268622
ILMN_1230137	Tpi1	1	1	0.380708	0.00555715	0.146431	0.096668		ILMN_1225324	Nsmaf	1	1	0.541183	0.000201164	0.0403957	0.0268622
ILMN_1244513	Gbp3	1	1	0.377874	1.94243e-05	0.0303818	0.0200569		ILMN_2595732	LOC100046232	1	1	0.53923	0.00123218	0.0663554	0.0441248
ILMN_1258376	Kcnk6	1	1	0.374709	0.00175642	0.0924343	0.0610215		ILMN_2990494	Cxcr5	1	1	0.538826	0.00393983	0.112807	0.075014
ILMN_1231506	Cnrip1	1	1	0.37228	0.00033734	0.0588513	0.0388513		ILMN_2777019	Spo11	1	1	0.537763	0.00145043	0.0723281	0.0480965
ILMN_2596596	Rgs1	1	1	0.370589	0.00249861	0.109233	0.0721113		ILMN_2813830	Nt5e	1	1	0.525972	0.000911398	0.06062	0.040311
ILMN_2511953	Tnfaip8	1	1	0.370411	0.00412169	0.130678	0.0862684		ILMN_2685712	Ifng	1	1	0.523836	0.00263942	0.0943824	0.0627622
ILMN_2751037	Spata13	1	1	0.370331	0.00467972	0.13846	0.0914056		ILMN_2422982	Synpo	1	1	0.523693	0.000192673	0.0403957	0.0268622
ILMN_1225191	Naprt1	0.875	1	0.370313	0.000657857	0.0678727	0.0448069		ILMN_1220612	A330049M08Rik	1	1	0.522746	0.000922662	0.0608309	0.0404512
ILMN_2589312	Entpd4	1	1	0.369817	0.0025949	0.10962	0.0723671		ILMN_2782503	Trim8	1	1	0.520923	0.00500504	0.126447	0.0840842
ILMN_1226293	Slc39a4	1	1	0.366133	0.00140726	0.0913027	0.0602745		ILMN_3059557	Naip5	0.875	1	0.518117	0.00013647	0.039894	0.0265286
ILMN_1232084	Txndc13	1	1	0.363223	0.00471299	0.13846	0.0914056		ILMN_2445166	Vdr	1	1	0.518001	0.00228029	0.0881166	0.0585955
ILMN_2776922	Glrx1	1	1	0.358107	0.000392795	0.0588513	0.0388513		ILMN_3088269	Gimap8	1	1	0.512804	0.00673514	0.145276	0.0966055
ILMN_1238893	Lime1	1	1	0.356341	0.000118046	0.0457131	0.030178		ILMN_2720083	Bace2	0.625	0.625	0.512211	0.00086087	0.0602059	0.0400355
ILMN_1216559	Dynlt3	1	1	0.355748	6.52687e-05	0.0367515	0.0242619		ILMN_1247592	Casp1	1	1	0.511524	0.00116344	0.0652617	0.0433975
ILMN_2640971	Pafah1b3	1	1	0.355208	0.00029146	0.0588513	0.0388513		ILMN_2511953	Tnfaip8	1	1	0.511485	0.00182227	0.0793628	0.0527745
ILMN_2423730	A930008A22Rik	1	1	0.354924	0.00146656	0.0919416	0.0606963		ILMN_1232183	Mgmt	1	1	0.50817	0.00688672	0.146171	0.0972003
ILMN_2783010	Snx2	1	1	0.35225	0.000996509	0.0780665	0.0515365		ILMN_2644415	Pacsin1	1	1	0.506463	0.00303663	0.100322	0.0667121
ILMN_2506012	Trp53inp1	1	1	0.349429	0.00300422	0.115438	0.0762075		ILMN_1218247	Palld	0.625	0.75	0.50251	0.000113326	0.037856	0.0251734
ILMN_1226099	Tnfsf13b	0.875	0.875	0.348811	0.00364756	0.124933	0.0824758		ILMN_2435486	Tnfsf8	1	1	0.501971	0.00101718	0.0645157	0.0429015
ILMN_2958099	Adssl1	0.875	1	0.347693	5.63914e-05	0.0341187	0.0225239		ILMN_2743723	Ptpn11	1	1	0.501836	0.0071761	0.149765	0.09959
ILMN_2730714	Tmbim4	1	1	0.344344	0.000291475	0.0588513	0.0388513		ILMN_2446559	Tnfrsf4	1	1	0.499149	0.00170283	0.0778025	0.0517369
ILMN_2756678	LOC676389	0.875	0.875	0.341096	1.90129e-06	0.0182514	0.0120489		ILMN_2605819	Egln3	1	1	0.498769	0.0017502	0.0784286	0.0521533
ILMN_1232116	LOC268569	1	1	0.340136	0.00175978	0.0924343	0.0610215		ILMN_1254653	Angptl2	1	1	0.498071	0.00675129	0.145276	0.0966055
ILMN_2707181	Cd160	1	1	0.339462	0.00274988	0.111236	0.0734335		ILMN_2591342	BC021614	1	1	0.495613	0.00754609	0.153703	0.102209
ILMN_2730909	Gprasp2	0.875	0.875	0.335528	0.000395338	0.0588513	0.0388513		ILMN_2818678	Tdrd7	1	1	0.493459	0.000167696	0.0403957	0.0268622
ILMN_2644719	Hmgn3	1	1	0.331456	0.00535599	0.145295	0.0959178		ILMN_1226073	Trps1	1	1	0.492898	0.00347698	0.104952	0.0697905
ILMN_2813712	Ahi1	0.875	0.875	0.329365	0.00110411	0.0805717	0.0531903		ILMN_2583351	D930042A21Rik	1	1	0.492838	0.00213476	0.0846695	0.0563033
ILMN_2589662	Bmp7	0.875	1	0.327877	0.0005836	0.0657227	0.0433876		ILMN_2636463	Tcf4	1	1	0.490366	0.00126763	0.0673324	0.0447745
ILMN_1253947	Traf1	1	1	0.324805	0.00613445	0.153013	0.101013		ILMN_2649286	LOC243431	0.75	0.75	0.489297	0.00279832	0.0987425	0.0656615
ILMN_2811282	Txndc13	1	1	0.323683	0.000996205	0.0780665	0.0515365		ILMN_3112011	Dusp16	1	1	0.486596	0.000292049	0.0434662	0.028904
ILMN_1232183	Mgmt	1	1	0.323212	1.74966e-05	0.0303818	0.0200569		ILMN_1226293	Slc39a4	1	1	0.48499	0.000876314	0.0602059	0.0400355
ILMN_1227494	Egr3	1	1	0.322733	0.00345464	0.123116	0.0812766		ILMN_2732996	Gpr68	1	1	0.484543	0.00770675	0.15421	0.102546
ILMN_1219699	9330175B01Rik	1	1	0.320904	0.00480329	0.138799	0.0916297		ILMN_2810963	Camk2n1	1	1	0.483811	0.00109478	0.0652617	0.0433975
ILMN_2685393	Ccr5	0.875	1	0.320355	0.00253255	0.109516	0.0722979		ILMN_2444201	4930579E17Rik	0.625	0.625	0.483112	2.59946e-05	0.0279107	0.01856
ILMN_1226195	Bag3	1	1	0.319621	0.000873284	0.0758841	0.0500957		ILMN_1254241	LOC100044538	1	1	0.479748	0.00265122	0.094384	0.0627632
ILMN_1233836	Pon2	1	1	0.318919	0.00514312	0.142057	0.0937804		ILMN_3005740	Zap70	1	1	0.475665	0.00251487	0.0917956	0.061042
ILMN_2896601	Icam1	1	1	0.315735	0.00334949	0.122039	0.0805656		ILMN_1213872	Supt3h	1	1	0.473038	0.00460918	0.121553	0.08083
ILMN_2707941	Gpr83	1	1	0.315696	0.00143114	0.0915738	0.0604534		ILMN_1250338	E130308A19Rik	1	1	0.472988	0.000217433	0.0416391	0.027689
ILMN_2713464	Abhd4	1	1	0.315146	0.000517529	0.06335	0.0418212		ILMN_1249366	LOC100046608	1	1	0.46951	0.00574788	0.136299	0.090636
ILMN_2646891	Centd1	1	1	0.314803	0.00169293	0.0924343	0.0610215		ILMN_1241915	Notch1	1	1	0.461383	0.000705937	0.0576659	0.0383465
ILMN_2816547	9330134C04Rik	1	1	0.314454	0.00240361	0.108079	0.0713495		ILMN_1230977	Pgm2	1	1	0.460379	0.000263938	0.0418666	0.0278403
ILMN_1227723	Nudt22	1	1	0.31411	0.000572461	0.0649882	0.0429027		ILMN_2640971	Pafah1b3	1	1	0.458069	0.00115761	0.0652617	0.0433975
ILMN_1232530	8430410K20Rik	1	1	0.311928	0.000730479	0.0714094	0.0471417		ILMN_1227218	Zer1	1	1	0.454971	0.001236	0.0663554	0.0441248
ILMN_1226073	Trps1	1	1	0.310919	0.00100931	0.0780665	0.0515365		ILMN_1260450	Ddc	0.625	0.625	0.452732	0.00111531	0.0652617	0.0433975
ILMN_2603568	Obrgrp	1	1	0.309886	0.00287719	0.113299	0.0747956		ILMN_2866856	H2-DMa	1	1	0.452035	0.00180357	0.0790526	0.0525682
ILMN_2704186	5031439A09Rik	1	1	0.308769	0.000225167	0.0522082	0.0344658		ILMN_2599130	Aldoa	1	1	0.450861	0.000609027	0.0563156	0.0374486
ILMN_3072676	Ankrd12	1	1	0.308405	0.0024108	0.108079	0.0713495		ILMN_2667020	Ryk	1	1	0.450552	0.000299828	0.0440835	0.0293145
ILMN_1250279	Serpinb6a	1	1	0.307853	0.000943165	0.0764437	0.0504651		ILMN_1249021	Bcl2	1	1	0.444817	0.0053944	0.132066	0.0878209
ILMN_2817714	Tspan17	0.875	0.875	0.306862	0.00386752	0.127203	0.0839746		ILMN_2745993	Ece1	1	1	0.443828	0.000426858	0.0501093	0.0333215
ILMN_2773037	H2-Oa	1	1	0.305486	0.00080173	0.0734614	0.0484963		ILMN_2647694	E130102H24Rik	1	1	0.442024	3.44614e-05	0.0294752	0.0196003
ILMN_1257631	Apobec1	1	1	0.303318	0.00653808	0.157436	0.103933		ILMN_1234905	Polr2e	1	1	0.440797	0.000561384	0.0558856	0.0371627
ILMN_1241695	Ms4a6d	1	1	0.302739	0.00366536	0.124933	0.0824758		ILMN_1254655	Casp4	1	1	0.436788	0.000609675	0.0563156	0.0374486
ILMN_2430813	Pdlim7	0.875	0.875	0.302111	0.00140038	0.0913027	0.0602745		ILMN_2924419	H2-Q7	1	1	0.435282	0.00110431	0.0652617	0.0433975
ILMN_2485839	Tnfrsf1b	1	1	0.300794	0.00584029	0.149571	0.0987408		ILMN_2487046	Camk2n1	1	1	0.432139	0.00326283	0.102565	0.0682034
ILMN_2807084	Acot7	1	1	0.300323	0.000174967	0.0494832	0.0326669		ILMN_2678373	Myst4	1	1	0.430994	0.00139815	0.0704784	0.0468665
ILMN_1235361	EG244911	0.875	1	0.29936	0.00231472	0.10764	0.0710595		ILMN_2504268	Gcap26	1	1	0.428137	0.000910639	0.06062	0.040311
ILMN_2785512	Inpp5f	1	1	0.299282	0.00345407	0.123116	0.0812766		ILMN_2631869	Muc16	0.5	0.5	0.427669	8.50562e-06	0.0200739	0.0133487
ILMN_2684732	Hnrpll	1	1	0.298381	0.00349978	0.1236	0.0815961		ILMN_1226800	Cd274	1	1	0.425949	0.00286158	0.0992836	0.0660214
ILMN_2438771	Fubp3	1	1	0.297324	0.00181637	0.0940038	0.0620576		ILMN_2998395	Zfp523	1	1	0.425933	0.00399147	0.113639	0.0755674
ILMN_2998395	Zfp523	1	1	0.295787	0.00411226	0.130673	0.0862655		ILMN_2756678	LOC676389	0.875	1	0.42579	0.000406347	0.0490837	0.0326396
ILMN_2803399	Mcm6	1	1	0.295277	0.00611592	0.153013	0.101013		ILMN_3128992	Cd27	1	1	0.42461	0.0029218	0.0995929	0.066227
ILMN_2618148	C330008K14Rik	1	1	0.294738	0.000475514	0.0611032	0.0403379		ILMN_1256639	Cd247	1	1	0.422838	0.000612706	0.0563156	0.0374486
ILMN_2644632	Stxbp1	0.875	0.875	0.294307	0.00419777	0.132791	0.0876635		ILMN_1257444	Slc37a1	0.75	0.875	0.422744	0.00474733	0.123549	0.0821575
ILMN_2422982	Synpo	1	1	0.294024	0.000772236	0.0730825	0.0482462		ILMN_2816547	9330134C04Rik	1	1	0.42241	0.000559113	0.0558856	0.0371627
ILMN_2999642	Nol10	1	1	0.293041	0.000538408	0.0644967	0.0425782		ILMN_2589318	Pou6f1	1	1	0.420542	0.000269133	0.0418666	0.0278403
ILMN_2495446	0610037M15Rik	1	1	0.292807	0.00469523	0.13846	0.0914056		ILMN_1245042	IGKV9-120_V00804$J00566_Ig_kappa_variable_9-120_12	0.75	0.75	0.418135	0.00547391	0.132565	0.0881528
ILMN_2633062	9130422G05Rik	1	1	0.289495	0.00239124	0.108079	0.0713495		ILMN_2498479	Ttc3	1	1	0.417365	0.00445468	0.120437	0.0800877
ILMN_3137552	Mtap2	0.875	0.875	0.286605	0.00483473	0.138799	0.0916297		ILMN_1253947	Traf1	1	1	0.41614	0.00449641	0.12057	0.0801764
ILMN_2522127	Myo1e	1	1	0.286496	0.00155503	0.0919416	0.0606963		ILMN_2589790	Stat3	1	1	0.411096	0.000271056	0.0418666	0.0278403
ILMN_1219946	Il10ra	1	1	0.285552	0.0038223	0.126198	0.0833112		ILMN_1220430	Ccdc28b	1	1	0.410485	0.00598414	0.138927	0.0923835
ILMN_2675337	H2-Q6	1	1	0.283985	0.00056355	0.0644967	0.0425782		ILMN_2629030	LOC100044298	1	1	0.409038	0.0066065	0.144662	0.0961968
ILMN_2655015	Alad	1	1	0.282618	6.26504e-06	0.0182514	0.0120489		ILMN_1219079	Serpina9	0.625	0.75	0.408746	5.63064e-05	0.0294752	0.0196003
ILMN_2660175	Fbxo6	1	1	0.281305	0.000464756	0.0611032	0.0403379		ILMN_3091288	Tpd52	1	1	0.407576	0.00187258	0.0800807	0.0532518
ILMN_2810963	Camk2n1	0.875	0.875	0.281025	0.00158089	0.0919416	0.0606963		ILMN_2995549	Galnt9	1	1	0.406988	1.19208e-05	0.0219394	0.0145892
ILMN_1237573	Rasa1	1	1	0.277069	0.00500628	0.140619	0.0928313		ILMN_2599659	Fmnl3	1	1	0.40642	0.000379667	0.0483657	0.0321621
ILMN_1230977	Pgm2	1	1	0.276473	0.00394292	0.128483	0.0848192		ILMN_2549903	6230401I02Rik	1	1	0.404123	0.00188669	0.0800807	0.0532518
ILMN_1250410	Eif2ak2	1	1	0.276334	0.00538364	0.145359	0.09596		ILMN_1244891	Cst7	1	1	0.404006	6.80943e-05	0.0294752	0.0196003
ILMN_2627895	Etfb	1	1	0.275849	0.00130125	0.0884915	0.0584186		ILMN_2700448	Specc1l	1	1	0.4033	0.000587714	0.0563156	0.0374486
ILMN_2619330	Plk3	1	1	0.272668	0.00452296	0.138412	0.0913744		ILMN_2597778	Gna14	0.625	0.875	0.403122	1.79392e-05	0.0256245	0.0170397
ILMN_1219079	Serpina9	0.625	0.75	0.272588	0.000148022	0.0466772	0.0308144		ILMN_1227240	Cdkn2b	0.625	0.625	0.402868	0.00142163	0.0712331	0.0473684
ILMN_2755008	Nfkbiz	1	1	0.271833	0.00162187	0.0919416	0.0606963		ILMN_2429469	4930463P07Rik	1	1	0.401921	0.000346381	0.0471138	0.0313296
ILMN_1249776	Insl3	1	1	0.271627	0.00356717	0.124253	0.0820268		ILMN_2960982	Pex11a	1	1	0.401577	0.000171948	0.0403957	0.0268622
ILMN_2548010	Hopx	1	1	0.270972	0.00289747	0.113299	0.0747956		ILMN_1227723	Nudt22	1	1	0.400217	0.000705034	0.0576659	0.0383465
ILMN_2701271	Plscr1	1	1	0.269946	0.00627844	0.156077	0.103036		ILMN_2960325	Ctse	1	1	0.398968	0.007288	0.150989	0.100404
ILMN_1232090	LOC268288	0.875	0.875	0.269401	0.00435861	0.135804	0.0896523		ILMN_2764883	Mafg	1	1	0.397195	0.00504738	0.127037	0.0844767
ILMN_2589318	Pou6f1	1	1	0.269385	0.00430412	0.134942	0.0890836		ILMN_2509737	Trex1	1	1	0.395592	0.00179507	0.0790526	0.0525682
ILMN_2700059	Slc12a2	1	1	0.268993	0.0058042	0.149371	0.0986086		ILMN_2914010	Dmwd	0.625	0.625	0.394974	0.000358571	0.0471138	0.0313296
ILMN_1240289	BC023744	0.75	0.875	0.26753	0.00496725	0.139848	0.0923221		ILMN_3099751	Prmt2	1	1	0.39293	0.000727487	0.0583243	0.0387844
ILMN_2883795	Dcun1d4	1	1	0.267521	7.07858e-05	0.0383251	0.0253007		ILMN_1218717	LOC385615	1	1	0.392329	0.00404226	0.114432	0.0760946
ILMN_2606295	Gch1	1	1	0.266747	5.81693e-05	0.0341187	0.0225239		ILMN_2445165	Vdr	0.75	0.875	0.391381	0.00792696	0.155981	0.103723
ILMN_2684145	Sdcbp2	1	1	0.266041	0.00405411	0.12941	0.0854314		ILMN_2511355	Trim2	1	1	0.388874	0.000190515	0.0403957	0.0268622
ILMN_2629601	Slc4a7	1	1	0.264398	0.00174047	0.0924343	0.0610215		ILMN_2611874	Ptplad1	1	1	0.386807	0.00344558	0.104814	0.0696992
ILMN_1249905	Dbndd2	1	1	0.263708	0.000698655	0.0702497	0.0463761		ILMN_2655721	Stat1	1	1	0.386284	0.00428262	0.117905	0.0784044
ILMN_2837189	6720467C03Rik	1	1	0.261416	0.00142645	0.0915738	0.0604534		ILMN_2701332	Gimap5	1	1	0.383483	0.00557205	0.134203	0.089242
ILMN_1254669	Sypl	1	1	0.261102	0.000803655	0.0734614	0.0484963		ILMN_2608184	Il6st	1	1	0.382913	0.000455948	0.0504215	0.0335292
ILMN_2570496	Eomes	0.625	0.875	0.259588	0.000149213	0.0466772	0.0308144		ILMN_2419275	Zfp28	1	1	0.381327	0.00162416	0.075821	0.0504192
ILMN_2509737	Trex1	1	1	0.257364	0.0003882	0.0588513	0.0388513		ILMN_2777175	2310004N11Rik	1	1	0.378182	7.05899e-05	0.0294752	0.0196003
ILMN_2731999	Gnptg	1	1	0.257235	0.00220508	0.104367	0.068899		ILMN_2619330	Plk3	1	1	0.377958	0.00764208	0.154196	0.102537
ILMN_1248413	Fasl	1	1	0.256171	0.00579336	0.149365	0.0986047		ILMN_3119014	Elk3	1	1	0.377226	0.00205194	0.0831396	0.0552859
ILMN_2704184	5031439A09Rik	1	1	0.254989	0.00195675	0.0973327	0.0642552		ILMN_1241695	Ms4a6d	1	1	0.375414	0.000895396	0.06062	0.040311
ILMN_2656021	Osbpl3	1	1	0.254643	0.00614139	0.153013	0.101013		ILMN_1231506	Cnrip1	1	1	0.374401	0.00234724	0.0886524	0.0589518
ILMN_1253677	Eml4	1	1	0.253966	0.000748096	0.0721298	0.0476173		ILMN_2825446	Sdcbp2	1	1	0.374243	0.000736689	0.0583243	0.0387844
ILMN_2662322	Ebi3	0.875	0.875	0.253142	0.000561845	0.0644967	0.0425782		ILMN_1230396	Zc3h6	1	1	0.374146	0.00482999	0.124323	0.0826717
ILMN_3059557	Naip5	0.875	0.875	0.248073	0.00669771	0.157436	0.103933		ILMN_3014674	Fam169b	1	1	0.373545	0.00243301	0.0909776	0.060498
ILMN_1215670	Ttc39b	1	1	0.247507	0.00110466	0.0805717	0.0531903		ILMN_2713464	Abhd4	1	1	0.371681	0.000123336	0.0394466	0.0262311
ILMN_2820379	Rnf135	1	1	0.246972	0.00244601	0.10862	0.0717067		ILMN_2813712	Ahi1	1	1	0.370798	0.000554346	0.0558856	0.0371627
ILMN_1217118	Enpp5	1	1	0.246315	0.00114158	0.0818526	0.0540359		ILMN_2766455	Lrrc8d	1	1	0.370282	0.00117565	0.0652617	0.0433975
ILMN_2635784	Gpc1	1	1	0.244938	0.00303388	0.116054	0.0766144		ILMN_1220397	Ttc28	1	1	0.369614	0.00107944	0.0652617	0.0433975
ILMN_2837195	6720467C03Rik	1	1	0.24474	0.00251081	0.109426	0.072239		ILMN_1226017	2610035D17Rik	1	1	0.369241	3.98081e-06	0.0200739	0.0133487
ILMN_2838317	Pqlc3	1	1	0.244669	0.000375026	0.0588513	0.0388513		ILMN_2482672	Plekhm3	1	1	0.368943	0.00227778	0.0881166	0.0585955
ILMN_2996561	Gpr177	1	1	0.244386	0.000439579	0.0611032	0.0403379		ILMN_2773936	Edg5	1	1	0.368128	0.00243243	0.0909776	0.060498
ILMN_1250338	E130308A19Rik	1	1	0.242288	0.00671259	0.157436	0.103933		ILMN_2730909	Gprasp2	0.875	1	0.366778	0.000246319	0.0418666	0.0278403
ILMN_2777474	H2-T23	1	1	0.242257	0.0017225	0.0924343	0.0610215		ILMN_1254488	Mgrn1	1	1	0.365412	0.000625743	0.0563243	0.0374544
ILMN_2595200	1110012O05Rik	1	1	0.241599	0.00274916	0.111236	0.0734335		ILMN_1226195	Bag3	1	1	0.36435	0.000452699	0.0504215	0.0335292
ILMN_2447875	6330509M05Rik	1	1	0.240398	0.00258606	0.10962	0.0723671		ILMN_2747229	Raf1	1	1	0.363404	0.00138149	0.070097	0.0466129
ILMN_2506039	A130090K04Rik	1	1	0.240115	0.00395279	0.128507	0.0848351		ILMN_2616309	Pttg1ip	1	1	0.362694	0.000268035	0.0418666	0.0278403
ILMN_2661005	1110018G07Rik	1	1	0.239393	0.0018405	0.0941131	0.0621298		ILMN_2776095	Ttbk1	1	1	0.361855	0.000795097	0.0590627	0.0392753
ILMN_2915232	Cotl1	1	1	0.236134	0.0050346	0.140619	0.0928313		ILMN_1248413	Fasl	1	1	0.361744	0.00106022	0.0652617	0.0433975
ILMN_1235481	Prkar1a	1	1	0.23511	0.00672027	0.157436	0.103933		ILMN_2628647	Ddc	0.5	0.625	0.359616	0.00187904	0.0800807	0.0532518
ILMN_1254031	Klf9	1	1	0.234454	8.22218e-05	0.0399116	0.0263481		ILMN_2444158	Itgb8	0.875	0.875	0.3591	0.00179793	0.0790526	0.0525682
ILMN_1218247	Palld	0.75	0.75	0.233417	0.00474089	0.13846	0.0914056		ILMN_3008406	Odc1	1	1	0.358941	0.00684699	0.146171	0.0972003
ILMN_1222315	LOC100047167	1	1	0.233269	0.00190682	0.096181	0.0634949		ILMN_2841720	Ttc3	1	1	0.35793	0.00697906	0.147344	0.0979806
ILMN_3006644	Abi2	1	1	0.230136	0.000603861	0.0663104	0.0437756		ILMN_2828172	Cd247	1	1	0.357482	0.00159733	0.0757449	0.0503686
ILMN_1377924	Gapdh	1	1	0.22902	0.00262088	0.109716	0.0724305		ILMN_2720674	Stard5	1	1	0.354331	0.00622638	0.141445	0.0940574
ILMN_2431390	Tcrb-V8.2	1	1	0.228505	0.00247889	0.10919	0.0720828		ILMN_1223571	Ptger2	1	1	0.3542	0.000218832	0.0416391	0.027689
ILMN_2588411	Grina	1	1	0.228092	0.00299186	0.115388	0.0761744		ILMN_1245850	4933427D14Rik	1	1	0.353479	0.00420987	0.117207	0.07794
ILMN_1220975	Ptpn22	1	1	0.227516	0.00382799	0.126198	0.0833112		ILMN_1225666	Med7	1	1	0.352642	0.000376756	0.0483657	0.0321621
ILMN_1239578	Man2a1	1	1	0.225644	0.00347106	0.123162	0.0813066		ILMN_2707941	Gpr83	1	1	0.351486	0.00610729	0.140589	0.0934887
ILMN_1251669	Evi2a	1	1	0.225261	0.000350071	0.0588513	0.0388513		ILMN_1216953	Prmt2	1	1	0.349534	0.0035744	0.106608	0.0708919
ILMN_2687111	Arfgef1	1	1	0.225144	0.00593533	0.150003	0.0990261		ILMN_2599657	Fmnl3	1	1	0.349267	6.35232e-05	0.0294752	0.0196003
ILMN_2597886	Snx18	1	1	0.224809	0.00202229	0.0988467	0.0652547		ILMN_2640862	Lrig1	1	1	0.349264	0.00319253	0.102019	0.06784
ILMN_2591031	Fam129a	0.875	1	0.222892	0.00347341	0.123162	0.0813066		ILMN_2735429	AW146242	1	1	0.349148	0.00615825	0.141329	0.0939808
ILMN_1216182	2810439F02Rik	0.875	0.875	0.222312	0.000476546	0.0611032	0.0403379		ILMN_3001914	Nfkbia	1	1	0.347398	0.00493544	0.12561	0.0835277
ILMN_1252255	Gpm6b	0.875	0.875	0.221959	0.00423177	0.133268	0.0879781		ILMN_2520011	5330401P04Rik	1	1	0.345597	0.00156413	0.0744663	0.0495184
ILMN_2777175	2310004N11Rik	1	1	0.220778	0.0059026	0.150003	0.0990261		ILMN_2758717	Plscr4	0.5	0.75	0.345432	6.26037e-05	0.0294752	0.0196003
ILMN_1248139	Gp49a	0.875	1	0.220418	0.0012924	0.0883163	0.0583029		ILMN_1233146	Rasgrf1	0.5	0.5	0.341974	0.00648121	0.143484	0.0954135
ILMN_2701515	Lrrk1	0.875	0.875	0.21864	0.000687972	0.0696732	0.0459955		ILMN_2910596	Pold4	1	1	0.339994	0.00105805	0.0652617	0.0433975
ILMN_2888144	Slc29a1	1	1	0.218191	0.00191662	0.096181	0.0634949		ILMN_2437019	IGHV1S36_M13788_Ig_heavy_variable_1S36_40	0.75	0.75	0.339539	0.00402885	0.114267	0.0759852
ILMN_3095356	LOC545013	0.625	0.75	0.217897	0.000428515	0.0609313	0.0402245		ILMN_1227179	Myh3	0.625	0.625	0.335928	0.00297321	0.09972	0.0663115
ILMN_1231601	4930477M19	0.875	0.875	0.217666	0.0036517	0.124933	0.0824758		ILMN_1254669	Sypl	1	1	0.335654	2.26641e-05	0.0279107	0.01856
ILMN_2429469	4930463P07Rik	1	1	0.216683	0.00456605	0.13846	0.0914056		ILMN_1236648	A430073A17Rik	1	1	0.333558	0.00783436	0.155775	0.103587
ILMN_2752836	Folr4	1	1	0.215875	0.000936842	0.0764437	0.0504651		ILMN_2865016	Cd83	1	1	0.333308	0.000476824	0.0519393	0.0345384
ILMN_1251504	Cyp4v3	1	1	0.215339	0.00354038	0.124253	0.0820267		ILMN_2635348	Iqcb1	1	1	0.332796	0.000876921	0.0602059	0.0400355
ILMN_1216818	Malt1	1	1	0.215338	0.00323245	0.119512	0.0788969		ILMN_3125606	D12Ertd647e	1	1	0.327451	0.0029893	0.09972	0.0663115
ILMN_2467800	Uap1l1	1	1	0.214492	0.0013773	0.0905992	0.0598101		ILMN_2433482	Zwint	1	1	0.327206	0.000650611	0.0568603	0.0378108
ILMN_1250576	2810439F02Rik	0.875	0.875	0.210281	0.00254698	0.109516	0.0722979		ILMN_2675337	H2-Q6	1	1	0.32692	0.00117435	0.0652617	0.0433975
ILMN_1248478	Comt	1	1	0.20977	0.00320057	0.119512	0.0788969		ILMN_2433110	IGHV12S1_M22439_Ig_heavy_variable_12S1_339	1	1	0.326731	0.00276938	0.0979512	0.0651354
ILMN_2493338	C630022N07Rik	1	1	0.20968	0.00471316	0.13846	0.0914056		ILMN_1234199	Cobll1	1	1	0.325888	0.000655952	0.0569957	0.0379009
ILMN_2743003	Ly96	1	1	0.209505	0.00514662	0.142057	0.0937804		ILMN_2752836	Folr4	1	1	0.325293	0.00233356	0.0883913	0.0587782
ILMN_2759853	LOC547380	0.875	0.875	0.20899	0.000360822	0.0588513	0.0388513		ILMN_2424222	A430065P19Rik	0.5	0.5	0.324814	7.5548e-05	0.0306929	0.0204101
ILMN_2658443	Gnaq	0.75	0.875	0.208913	0.0028304	0.113299	0.0747956		ILMN_1219447	Zmym3	1	1	0.324784	0.00117655	0.0652617	0.0433975
ILMN_1223285	Hspa2	0.875	0.875	0.208024	0.00646446	0.157168	0.103756		ILMN_1249684	LOC100045019	1	1	0.324347	5.15855e-05	0.0294752	0.0196003
ILMN_2677567	Galt	1	1	0.207716	0.000357283	0.0588513	0.0388513		ILMN_2677859	Insl6	1	1	0.322502	0.00609719	0.140572	0.0934772
ILMN_2737101	Gnpda2	1	1	0.205263	0.00244064	0.10862	0.0717067		ILMN_1254943	Gdpd5	1	1	0.321563	0.00378935	0.111036	0.0738364
ILMN_2985497	Naip2	0.875	0.875	0.204254	0.000894121	0.0762821	0.0503584		ILMN_3131766	Trex1	1	1	0.320521	0.000433356	0.0501093	0.0333215
ILMN_2523794	A630001G21Rik	1	1	0.20414	0.00369854	0.125103	0.0825882		ILMN_1259277	Ddx28	1	1	0.319065	0.00254808	0.0921412	0.0612718
ILMN_1216504	Tceb2	1	1	0.20396	0.000771157	0.0730825	0.0482462		ILMN_1232084	Txndc13	1	1	0.317801	0.00255607	0.0921412	0.0612718
ILMN_2773900	Glipr2	1	1	0.203851	0.00543145	0.145359	0.09596		ILMN_2745433	Ergic1	1	1	0.317702	0.00751135	0.153552	0.102109
ILMN_1256328	Tjp2	0.875	0.875	0.203081	0.00527035	0.14378	0.0949182		ILMN_2658443	Gnaq	1	1	0.317094	0.00354745	0.106047	0.0705187
ILMN_2760963	Dock6	0.875	0.875	0.202098	0.00120721	0.0833032	0.0549935		ILMN_2589662	Bmp7	1	1	0.316634	0.000692773	0.0576659	0.0383465
ILMN_2700265	Pex11a	0.875	0.875	0.200143	0.00174597	0.0924343	0.0610215		ILMN_2777769	H2-DMa	1	1	0.316229	0.00802113	0.156589	0.104128
ILMN_1225213	2700060E02Rik	1	1	0.199612	0.00577182	0.149207	0.0985004		ILMN_1250409	Tap1	1	1	0.314832	0.00787609	0.155981	0.103723
ILMN_1252202	Tnfaip3	1	1	0.196336	0.00322912	0.119512	0.0788969		ILMN_2597469	LOC544904	0.625	0.625	0.314578	0.00798446	0.156489	0.104062
ILMN_1227579	Acot11	0.875	1	0.19628	0.00387675	0.12721	0.0839789		ILMN_2467596	Dusp16	0.625	0.75	0.314468	0.00048401	0.0523427	0.0348067
ILMN_1252488	Clec2i	1	1	0.19559	0.00643607	0.156748	0.103479		ILMN_2675669	Cd72	1	1	0.311444	0.0039935	0.113639	0.0755674
ILMN_1257623	Pik3ap1	0.875	0.875	0.195489	0.0025691	0.109516	0.0722979		ILMN_2909238	Spnb1	0.5	0.75	0.311412	0.00010885	0.037856	0.0251734
ILMN_2731550	Brp17	0.875	1	0.194238	0.00189577	0.096181	0.0634949		ILMN_1235365	Ralgps1	0.5	0.875	0.309736	8.40631e-06	0.0200739	0.0133487
ILMN_2869312	Fbxo4	1	1	0.194172	0.00278113	0.112178	0.0740553		ILMN_2633386	LOC100044190	1	1	0.308186	0.00198755	0.0814058	0.054133
ILMN_2448997	C130092E12	0.875	0.875	0.194084	0.00443072	0.13708	0.0904947		ILMN_3137980	Zfp41	1	1	0.307604	0.000955697	0.0621906	0.0413553
ILMN_2487046	Camk2n1	0.875	0.875	0.192714	0.00356338	0.124253	0.0820268		ILMN_2777471	H2-T23	1	1	0.306306	0.00289813	0.0992836	0.0660214
ILMN_1238547	Areg	0.75	0.875	0.192098	0.00216512	0.103317	0.0682056		ILMN_1217406	1110013L07Rik	1	1	0.304614	0.000331679	0.0470358	0.0312778
ILMN_2757599	Sas	1	1	0.191598	0.00175559	0.0924343	0.0610215		ILMN_3081944	Rtn3	1	1	0.302097	0.000649425	0.0568603	0.0378108
ILMN_3074259	Lamp2	1	1	0.191395	0.00556515	0.146431	0.096668		ILMN_2516338	D430019H16Rik	0.875	1	0.302065	0.000238189	0.0418666	0.0278403
ILMN_2648967	Arrdc4	1	1	0.190129	0.00402814	0.129077	0.0852113		ILMN_2681232	D12Ertd647e	1	1	0.301838	0.000745574	0.0583243	0.0387844
ILMN_2564205	Pik3cg	1	1	0.188835	0.00521287	0.143323	0.0946165		ILMN_2627566	Capn5	0.75	0.875	0.300916	0.00423021	0.117322	0.0780164
ILMN_2749448	Plekho2	1	1	0.188591	0.001728	0.0924343	0.0610215		ILMN_1224154	8430417B06Rik	1	1	0.30084	0.00312891	0.101805	0.0676978
ILMN_2720925	Tctex1d2	0.875	0.875	0.188262	0.00590476	0.150003	0.0990261		ILMN_2510694	Nme7	1	1	0.298411	0.000517195	0.0539894	0.0359017
ILMN_2751494	Stk39	1	1	0.188058	0.00354831	0.124253	0.0820267		ILMN_3002745	Vkorc1	1	1	0.295382	0.00642167	0.142797	0.0949565
ILMN_2639809	Nucb1	1	1	0.187817	0.00156457	0.0919416	0.0606963		ILMN_1239055	Xdh	1	1	0.295112	0.00119061	0.065404	0.0434922
ILMN_2635232	LOC100046953	1	1	0.1871	0.000778744	0.0730825	0.0482462		ILMN_2737758	Ptprs	0.875	1	0.294554	0.000618153	0.0563156	0.0374486
ILMN_2795792	Tmem38b	1	1	0.18691	0.00469941	0.13846	0.0914056		ILMN_2730714	Tmbim4	1	1	0.293913	0.000342721	0.0471138	0.0313296
ILMN_1240346	Socs5	0.875	1	0.186892	0.00174846	0.0924343	0.0610215		ILMN_1251414	Npas4	0.625	0.75	0.293425	0.000111688	0.037856	0.0251734
ILMN_1257444	Slc37a1	0.625	0.625	0.184239	0.000542274	0.0644967	0.0425782		ILMN_2709446	Polr2e	1	1	0.290433	0.00663368	0.144673	0.0962043
ILMN_2444886	Rlf	1	1	0.183357	0.00191993	0.096181	0.0634949		ILMN_2753697	Cd2	1	1	0.290316	0.00613859	0.141094	0.0938242
ILMN_2724570	Mapk12	0.625	0.625	0.182304	0.000553437	0.0644967	0.0425782		ILMN_2724570	Mapk12	0.625	0.75	0.289345	0.000752722	0.0583243	0.0387844
ILMN_1255834	Stk17b	1	1	0.18213	0.000942295	0.0764437	0.0504651		ILMN_2712280	Ormdl3	1	1	0.289176	0.000583085	0.0563156	0.0374486
ILMN_2756334	Nmb	0.75	0.875	0.182061	0.00308537	0.117558	0.0776071		ILMN_1217642	A430103M24Rik	0.875	1	0.288317	0.00167807	0.0772078	0.0513415
ILMN_1260440	Snx13	1	1	0.179752	0.00239354	0.108079	0.0713495		ILMN_1214731	LOC100044190	1	1	0.288101	0.0013432	0.0693846	0.0461392
ILMN_1247127	B930075F07	1	1	0.179534	0.00459484	0.13846	0.0914056		ILMN_2591425	Gucy1a3	1	1	0.286683	0.00546175	0.132565	0.0881528
ILMN_2763103	Arf6	1	1	0.1795	0.00639966	0.156748	0.103479		ILMN_2450384	Vegfb	1	1	0.286614	0.00209944	0.0841937	0.0559869
ILMN_1224022	E130308A19Rik	0.875	0.875	0.17926	0.00591497	0.150003	0.0990261		ILMN_1235361	EG244911	0.625	0.875	0.284867	0.000525697	0.0544985	0.0362403
ILMN_2904321	Akt3	1	1	0.177602	0.00670464	0.157436	0.103933		ILMN_3156010	Pdzrn3	1	1	0.284807	0.00334375	0.104065	0.0692006
ILMN_3125606	D12Ertd647e	1	1	0.177442	0.00293299	0.113428	0.0748804		ILMN_1240598	Samd14	0.75	0.75	0.284228	0.000540594	0.0552803	0.0367601
ILMN_2684260	Mtbp	0.875	0.875	0.176721	0.00613476	0.153013	0.101013		ILMN_2712668	Pfkfb4	1	1	0.28318	0.000843917	0.0601221	0.0399798
ILMN_2684855	Gpx4	1	1	0.175936	0.00632075	0.156274	0.103166		ILMN_2609614	Snx10	1	1	0.281262	0.00137879	0.070097	0.0466129
ILMN_1252206	Phtf2	0.875	1	0.175595	0.00148486	0.0919416	0.0606963		ILMN_2529395	Fbxo10	1	1	0.28061	0.0011491	0.0652617	0.0433975
ILMN_2840430	Fam20a	0.625	0.875	0.175479	0.00484992	0.138799	0.0916297		ILMN_1222917	Ptpn1	1	1	0.279937	0.00421827	0.117207	0.07794
ILMN_3159826	Ryk	0.625	0.875	0.172578	0.00592942	0.150003	0.0990261		ILMN_1220340	Zfp496	1	1	0.279637	0.00255305	0.0921412	0.0612718
ILMN_2663576	Mic2l1	1	1	0.171028	0.00375915	0.125103	0.0825882		ILMN_1231601	4930477M19	1	1	0.278283	0.000877135	0.0602059	0.0400355
ILMN_1235657	Rnase4	0.875	1	0.170543	0.00400668	0.129067	0.0852047		ILMN_2922899	Plcb2	1	1	0.275462	0.00175306	0.0784286	0.0521533
ILMN_2693985	Rpia	1	1	0.169579	0.00167479	0.0924343	0.0610215		ILMN_1222794	Ankrd46	1	1	0.273058	0.00335815	0.104164	0.0692668
ILMN_1225330	Foxp3	1	1	0.168765	0.00370647	0.125103	0.0825882		ILMN_2767615	Atp1b1	0.875	1	0.272966	0.00205785	0.083155	0.0552962
ILMN_1232107	Bex2	0.625	0.625	0.16862	0.0031961	0.119512	0.0788969		ILMN_1247127	B930075F07	1	1	0.272329	0.0068742	0.146171	0.0972003
ILMN_3158919	Prkcz	1	1	0.16788	0.00033125	0.0588513	0.0388513		ILMN_1214783	A530050E01Rik	0.875	0.875	0.271551	0.000770365	0.0587823	0.0390889
ILMN_1259418	Aifm2	0.625	0.875	0.165071	0.00215256	0.103066	0.0680404		ILMN_1246450	Zscan12	1	1	0.270688	0.000328241	0.0469916	0.0312483
ILMN_2818678	Tdrd7	1	1	0.164882	0.00466988	0.13846	0.0914056		ILMN_2999642	Nol10	1	1	0.268372	0.00107709	0.0652617	0.0433975
ILMN_2687156	Galm	0.875	0.875	0.164806	0.00450023	0.138412	0.0913744		ILMN_2466180	7330410H16Rik	1	1	0.267419	0.00684103	0.146171	0.0972003
ILMN_1215550	Inppl1	1	1	0.164169	0.00485363	0.138799	0.0916297		ILMN_2430813	Pdlim7	1	1	0.267142	0.00768028	0.15421	0.102546
ILMN_2944011	LOC547343	1	1	0.163775	0.00508833	0.141838	0.0936361		ILMN_1240289	BC023744	1	1	0.266024	0.00149049	0.0729804	0.0485303
ILMN_2872537	Nupl1	1	1	0.163473	0.0057187	0.148469	0.0980138		ILMN_2904321	Akt3	1	1	0.26583	0.00731239	0.150989	0.100404
ILMN_2635850	Cgrrf1	0.75	0.75	0.162592	0.00542852	0.145359	0.09596		ILMN_2936419	BC051142	0.625	0.625	0.263547	0.000591022	0.0563156	0.0374486
ILMN_2720334	Utp11l	1	1	0.157728	0.00672152	0.157436	0.103933		ILMN_1227508	Stard5	1	1	0.262932	0.00749236	0.15344	0.102034
ILMN_2432508	Slc39a13	0.875	1	0.156388	0.0048348	0.138799	0.0916297		ILMN_1224022	E130308A19Rik	1	1	0.26269	0.00155638	0.0744663	0.0495184
ILMN_2477540	Prkcz	0.875	1	0.153514	0.0055007	0.146326	0.096599		ILMN_2493338	C630022N07Rik	1	1	0.262585	0.00776986	0.154767	0.102917
ILMN_3066673	LOC329575	0.875	0.875	0.152143	0.00343181	0.123116	0.0812766		ILMN_1248099	Col16a1	0.625	0.75	0.262001	0.00657054	0.144662	0.0961968
ILMN_2733185	Cdc42ep3	1	1	0.151656	0.00229756	0.107451	0.0709351		ILMN_2592953	Scg5	0.875	1	0.261734	0.00766922	0.15421	0.102546
ILMN_2728729	Sdc4	0.75	0.875	0.151622	0.00284371	0.113299	0.0747956		ILMN_2570496	Eomes	0.5	0.75	0.260758	0.000792673	0.0590627	0.0392753
ILMN_1217123	Ikzf2	0.875	1	0.151194	0.00262714	0.109716	0.0724305		ILMN_2701543	Ptpdc1	0.5	0.5	0.258527	0.00140188	0.0704784	0.0468665
ILMN_2675760	2310046K01Rik	0.875	1	0.150851	0.00329732	0.121192	0.0800059		ILMN_2683486	AI115600	1	1	0.257442	0.00707633	0.148616	0.0988263
ILMN_2665715	Gstt3	0.875	0.875	0.14993	0.00371926	0.125103	0.0825882		ILMN_1251504	Cyp4v3	1	1	0.256594	0.000160118	0.0403957	0.0268622
ILMN_1221576	Gpr15	0.625	0.625	0.149474	0.00164477	0.0919416	0.0606963		ILMN_2961005	Ier5l	0.875	0.875	0.252998	0.00452379	0.12057	0.0801764
ILMN_2886981	Tm6sf1	0.625	0.875	0.148974	0.00157963	0.0919416	0.0606963		ILMN_2760963	Dock6	1	1	0.250409	0.0036316	0.107673	0.0716001
ILMN_1234336	Csda	0.625	0.875	0.14522	0.00209553	0.101023	0.0666916		ILMN_2701515	Lrrk1	1	1	0.249605	0.000404807	0.0490837	0.0326396
ILMN_2693991	Gpr65	1	1	0.143134	0.00321319	0.119512	0.0788969		ILMN_1235602	D0Kist3	1	1	0.249413	0.000746156	0.0583243	0.0387844
ILMN_3131766	Trex1	1	1	0.142847	0.0058955	0.150003	0.0990261		ILMN_1244829	Hap1	0.75	0.875	0.249408	0.00245513	0.0911249	0.060596
ILMN_2695412	AI451617	0.625	0.75	0.142025	0.00269266	0.111157	0.0733816		ILMN_1227577	Rap1gap	1	1	0.248882	0.00350969	0.105515	0.0701653
ILMN_1216871	Lcp1	1	1	0.140833	0.0020206	0.0988467	0.0652547		ILMN_3144164	Irs2	0.5	0.75	0.24683	0.000426031	0.0501093	0.0333215
ILMN_1234199	Cobll1	0.75	0.875	0.137279	0.00522782	0.143454	0.0947028		ILMN_2891104	Tmco4	1	1	0.246721	0.00116174	0.0652617	0.0433975
ILMN_1232237	Ciapin1	0.625	0.75	0.137262	0.00181025	0.0940038	0.0620576		ILMN_2684145	Sdcbp2	1	1	0.246241	0.00523207	0.129783	0.0863027
ILMN_2873131	Trp53i11	0.875	0.875	0.135958	0.0046065	0.13846	0.0914056		ILMN_3137552	Mtap2	1	1	0.246027	0.00487064	0.124728	0.0829414
ILMN_2964608	Zdhhc16	0.875	0.875	0.135626	0.00472692	0.13846	0.0914056		ILMN_2987862	Per2	0.625	0.75	0.244518	0.00352067	0.105634	0.0702443
ILMN_2623591	Apbb1	0.625	0.75	0.134858	0.00647575	0.157171	0.103758		ILMN_2942551	Sh3rf2	0.5	0.5	0.244379	0.004391	0.119575	0.0795147
ILMN_1230183	Gpr155	0.625	0.75	0.133658	0.00658837	0.157436	0.103933		ILMN_1256843	Dus2l	1	1	0.244279	0.00345026	0.104814	0.0696992
ILMN_1255006	Rpe	0.875	1	0.127713	0.0055196	0.146326	0.096599		ILMN_1248537	Dusp6	0.625	0.75	0.242885	0.00729572	0.150989	0.100404
ILMN_2606180	Acot7	1	1	0.127514	0.00628656	0.156077	0.103036		ILMN_1230765	Tpst1	1	1	0.242498	0.000988822	0.0637939	0.0424215
ILMN_2664660	Aldh5a1	0.5	0.875	0.127495	0.00526894	0.14378	0.0949182		ILMN_1255047	Nhedc2	1	1	0.241188	0.00171232	0.0779989	0.0518675
ILMN_2877227	Snx13	0.625	0.875	0.126271	0.00254695	0.109516	0.0722979		ILMN_2690126	Otx1	0.625	0.625	0.240303	0.000284295	0.0431669	0.028705
ILMN_3049465	D830030K20Rik	0.625	0.75	0.125547	0.00424148	0.133275	0.087983		ILMN_1217466	2610024H22Rik	1	1	0.239907	0.00131631	0.068622	0.045632
ILMN_2416670	Ttn	0.625	0.625	0.122204	0.005727	0.148469	0.0980138		ILMN_2660862	Sepn1	0.875	0.875	0.239266	0.00397444	0.113581	0.075529
ILMN_2916791	Zkscan17	0.75	0.875	0.116477	0.00336347	0.122039	0.0805656		ILMN_2674752	Snx11	1	1	0.238037	0.00506221	0.127037	0.0844767
ILMN_1222258	Mid2	0.625	0.625	0.114163	0.00478469	0.138799	0.0916297		ILMN_2679447	Agxt2l2	1	1	0.2377	0.00137757	0.070097	0.0466129
ILMN_2686841	Sdcbp2	0.875	1	0.104146	0.00656772	0.157436	0.103933		ILMN_1224336	Spsb1	1	1	0.236901	0.00218411	0.0859464	0.0571524
ILMN_2875251	Ang	0.625	0.75	0.103758	0.00572147	0.148469	0.0980138		ILMN_2685985	Megf8	0.375	0.75	0.235909	0.00623387	0.141445	0.0940574
ILMN_2713130	Rae1	1	1	-0.10895	0.00465578	0.13846	0.0914056		ILMN_1252288	2010007H06Rik	0.625	0.875	0.2346	0.000572187	0.0559949	0.0372353
ILMN_2751709	Mrpl37	1	1	-0.109787	0.00660199	0.157436	0.103933		ILMN_1258159	Slc2a1	1	1	0.233351	0.000843287	0.0601221	0.0399798
ILMN_2808186	Gtf2ird2	1	1	-0.119157	0.00529024	0.144044	0.0950922		ILMN_1230893	LOC100045542	1	1	0.233225	0.00295112	0.0996881	0.0662903
ILMN_2742599	Nfix	1	1	-0.12214	0.00233066	0.107674	0.0710819		ILMN_2841593	Fgfbp3	0.625	0.75	0.232599	0.000898721	0.06062	0.040311
ILMN_2526498	LOC230765	1	1	-0.122807	0.00535681	0.145295	0.0959178		ILMN_2466527	Trps1	1	1	0.232246	0.00254755	0.0921412	0.0612718
ILMN_2734646	Stim1	1	1	-0.124548	0.00472627	0.13846	0.0914056		ILMN_2685392	Ccr5	0.625	0.875	0.230748	0.00761876	0.154196	0.102537
ILMN_2798803	Vps4a	1	1	-0.126221	0.00536976	0.145359	0.09596		ILMN_2791028	App	1	1	0.229735	0.00338668	0.104164	0.0692668
ILMN_2665359	Sgk3	0.375	0.75	-0.127907	0.00314411	0.119298	0.0787561		ILMN_2732695	Rcan3	1	1	0.229499	0.000748955	0.0583243	0.0387844
ILMN_2807665	2010003O18Rik	1	1	-0.129104	0.00557851	0.146509	0.0967194		ILMN_2493052	Zfyve26	1	1	0.228664	0.00432772	0.118712	0.0789409
ILMN_2631097	Msh6	1	1	-0.13086	0.00583504	0.149571	0.0987408		ILMN_2645780	Osgin1	0.625	0.875	0.228534	0.00393314	0.112807	0.075014
ILMN_2634283	Ssbp3	1	1	-0.131135	0.00287774	0.113299	0.0747956		ILMN_2691567	Hyi	1	1	0.227369	0.00557989	0.134203	0.089242
ILMN_2678724	Dusp10	1	1	-0.132163	0.00256455	0.109516	0.0722979		ILMN_2754148	Dusp16	0.875	0.875	0.225373	0.00246182	0.0911479	0.0606113
ILMN_2651137	Lck	1	1	-0.133486	0.00584385	0.149571	0.0987408		ILMN_2777474	H2-T23	1	1	0.225235	0.00283955	0.0991602	0.0659393
ILMN_2711241	Grap2	1	1	-0.135379	0.00491955	0.139507	0.092097		ILMN_2798255	Pigp	1	1	0.225026	0.00499413	0.126383	0.0840421
ILMN_1227904	2310022A10Rik	1	1	-0.136806	0.00244041	0.10862	0.0717067		ILMN_1225374	Arsb	1	1	0.22403	0.000888893	0.06062	0.040311
ILMN_1225226	Gart	1	1	-0.136841	0.00231689	0.10764	0.0710595		ILMN_1232107	Bex2	0.625	0.625	0.223879	0.000573657	0.0559949	0.0372353
ILMN_2682865	Aspscr1	1	1	-0.138766	0.00336373	0.122039	0.0805656		ILMN_1220874	5330401P04Rik	1	1	0.222589	0.00475508	0.123549	0.0821575
ILMN_2624703	Med27	1	1	-0.140018	0.00263589	0.109716	0.0724305		ILMN_2893321	AI847670	1	1	0.222357	0.000305584	0.0441686	0.0293711
ILMN_2855334	Gusb	1	1	-0.140516	0.00556114	0.146431	0.096668		ILMN_2885982	Trpt1	1	1	0.222003	0.00186985	0.0800807	0.0532518
ILMN_2628892	Pfkm	1	1	-0.140866	0.00163666	0.0919416	0.0606963		ILMN_2588051	Tubb2b	1	1	0.221333	0.000452341	0.0504215	0.0335292
ILMN_2667199	Rgs11	1	1	-0.142864	0.00577663	0.149207	0.0985004		ILMN_1238535	4832420L08Rik	1	1	0.220744	0.00138064	0.070097	0.0466129
ILMN_2625991	Akr7a5	0.5	1	-0.143076	0.00547959	0.146239	0.0965412		ILMN_1257445	Agl	1	1	0.220729	0.0011287	0.0652617	0.0433975
ILMN_2701304	Ube2cbp	1	1	-0.143177	0.00569641	0.148469	0.0980138		ILMN_1254685	EG240327	0.625	0.75	0.21819	0.00116271	0.0652617	0.0433975
ILMN_1255560	6330500D04Rik	1	1	-0.145308	0.00219102	0.104199	0.0687883		ILMN_2619455	Mcat	1	1	0.217161	0.00598744	0.138927	0.0923835
ILMN_1246495	Tmem9b	1	1	-0.145513	0.00553359	0.146422	0.0966619		ILMN_3128178	Med15	1	1	0.216912	0.00377692	0.110888	0.073738
ILMN_1249344	2510006D16Rik	1	1	-0.146232	0.00482823	0.138799	0.0916297		ILMN_2985497	Naip2	1	1	0.216728	0.00569253	0.135396	0.090035
ILMN_2633148	Adpgk	1	1	-0.146545	0.00613231	0.153013	0.101013		ILMN_2672113	Ddhd2	1	1	0.215155	0.00793807	0.155981	0.103723
ILMN_2850402	Brp16	1	1	-0.146872	0.00471664	0.13846	0.0914056		ILMN_2760977	Impact	1	1	0.213447	0.0050915	0.127519	0.0847969
ILMN_3004151	1600002K03Rik	1	1	-0.147158	0.00551026	0.146326	0.096599		ILMN_2588094	2810409K11Rik	1	1	0.213262	0.00127693	0.0675874	0.0449441
ILMN_1227642	C730029F17Rik	1	1	-0.147325	0.00452188	0.138412	0.0913744		ILMN_1220799	Tank	1	1	0.211492	0.00112956	0.0652617	0.0433975
ILMN_2593038	Rxrb	1	1	-0.148169	0.00319223	0.119512	0.0788969		ILMN_2710121	Pgcp	0.75	0.75	0.210212	0.00460514	0.121553	0.08083
ILMN_2542133	LOC385081	1	1	-0.148952	0.000491808	0.0613915	0.0405282		ILMN_2777609	Tcea2	1	1	0.210023	0.00358974	0.106853	0.0710551
ILMN_2797239	Slc12a3	1	1	-0.149278	0.00437019	0.135804	0.0896523		ILMN_1253773	Nudt6	1	1	0.209475	0.00330266	0.103213	0.0686344
ILMN_2707494	Mcee	1	1	-0.149456	0.00588086	0.150003	0.0990261		ILMN_1244431	Sel1l	1	1	0.208685	0.00293351	0.0996446	0.0662614
ILMN_2770759	Cdk2	0.875	1	-0.149895	0.00468478	0.13846	0.0914056		ILMN_2507725	Lpin1	0.875	1	0.208247	0.005132	0.128147	0.0852146
ILMN_1221684	Scp2	0.875	1	-0.149913	0.00456769	0.13846	0.0914056		ILMN_2597827	Arc	0.875	1	0.207955	0.00664777	0.144673	0.0962043
ILMN_1257102	Cecr5	1	1	-0.150842	0.00450432	0.138412	0.0913744		ILMN_1223147	Art3	0.625	0.625	0.206288	0.0019929	0.0814058	0.054133
ILMN_3144358	Rnasen	1	1	-0.151066	0.00210469	0.101118	0.0667544		ILMN_1220482	Magee1	1	1	0.206184	0.00772248	0.15421	0.102546
ILMN_2750904	Lrriq2	1	1	-0.15163	0.0025751	0.109516	0.0722979		ILMN_2811282	Txndc13	1	1	0.203075	0.000936614	0.0612589	0.0407358
ILMN_1253929	9430038I01Rik	1	1	-0.152169	0.00332222	0.121789	0.0804002		ILMN_2461345	Zfp41	1	1	0.202989	0.00163529	0.0760581	0.0505769
ILMN_3066222	Rnasen	1	1	-0.153601	0.00382077	0.126198	0.0833112		ILMN_2704177	Stx6	1	1	0.202339	0.00126057	0.0671948	0.044683
ILMN_1226690	scl0001297.1_42	0.75	0.875	-0.154493	0.0040345	0.129077	0.0852113		ILMN_2461582	4732460K03Rik	1	1	0.201007	0.00345151	0.104814	0.0696992
ILMN_1256563	Glt25d1	1	1	-0.155189	0.000954969	0.0764437	0.0504651		ILMN_1258688	Cbx6	1	1	0.20036	0.00167704	0.0772078	0.0513415
ILMN_1244836	Tmem41a	1	1	-0.156186	0.00288919	0.113299	0.0747956		ILMN_2705991	Tpp1	1	1	0.200278	0.00226851	0.0881142	0.058594
ILMN_2705878	Limd2	1	1	-0.157209	0.00650984	0.157436	0.103933		ILMN_3149680	Fbxl12	1	1	0.200127	0.00518721	0.128883	0.0857042
ILMN_1252310	Dnmt3b	1	1	-0.15908	0.00177438	0.092855	0.0612993		ILMN_2906414	Tmed4	1	1	0.199693	0.0015335	0.07436	0.0494477
ILMN_2629663	E430002D04Rik	0.375	0.625	-0.16092	0.00163527	0.0919416	0.0606963		ILMN_2675587	BC002236	1	1	0.198629	0.0021342	0.0846695	0.0563033
ILMN_2984434	Nle1	1	1	-0.161474	0.00345359	0.123116	0.0812766		ILMN_2671572	Smad1	1	1	0.197779	0.00476638	0.123549	0.0821575
ILMN_2974418	Wdr51b	1	1	-0.162718	0.00326288	0.12024	0.0793775		ILMN_2654721	4930579E17Rik	0.375	0.5	0.197758	0.00090781	0.06062	0.040311
ILMN_2700982	Pecam1	1	1	-0.164021	0.00364394	0.124933	0.0824758		ILMN_1237448	Maf	1	1	0.196062	0.00578973	0.136413	0.0907112
ILMN_2763459	Tbcel	1	1	-0.165164	0.00668535	0.157436	0.103933		ILMN_2665266	H2-T10	1	1	0.195558	0.000547077	0.0555653	0.0369497
ILMN_2615035	Mgst3	1	1	-0.165547	0.004762	0.138788	0.0916225		ILMN_1221011	Fam164a	0.875	1	0.195448	0.00289188	0.0992836	0.0660214
ILMN_1228613	Pycrl	1	1	-0.16568	0.00432235	0.135213	0.0892621		ILMN_2452883	Pex11a	0.75	0.875	0.195308	0.00025726	0.0418666	0.0278403
ILMN_1214498	Cyp2d22	1	1	-0.16594	0.00378745	0.125745	0.0830119		ILMN_2813484	Per1	1	1	0.194678	0.000672827	0.0576659	0.0383465
ILMN_2696610	Slc25a37	1	1	-0.166226	0.00496531	0.139848	0.0923221		ILMN_2654720	4930579E17Rik	0.5	0.5	0.19445	0.00107683	0.0652617	0.0433975
ILMN_2850839	100041294	1	1	-0.166425	0.00402228	0.129077	0.0852113		ILMN_2861469	Cyfip1	1	1	0.193495	0.00557252	0.134203	0.089242
ILMN_1224114	Tmed1	1	1	-0.166483	0.00514553	0.142057	0.0937804		ILMN_2619639	AI428936	0.5	0.625	0.193243	0.00193383	0.0800807	0.0532518
ILMN_1256643	Wdr46	1	1	-0.167368	0.00374958	0.125103	0.0825882		ILMN_1247096	Agl	0.75	0.75	0.193067	0.000866072	0.0602059	0.0400355
ILMN_2668849	Prkcbp1	1	1	-0.167435	0.00502032	0.140619	0.0928313		ILMN_2684093	Rec8	0.75	1	0.192639	0.00319024	0.102019	0.06784
ILMN_2589785	LOC100047856	0.625	0.875	-0.167558	0.00106565	0.0802205	0.0529584		ILMN_1257880	Itga7	0.625	0.75	0.190871	0.000777928	0.0590597	0.0392733
ILMN_2538938	LOC381738	0.375	0.75	-0.168719	0.00172486	0.0924343	0.0610215		ILMN_1229667	Slc43a1	0.625	0.875	0.190812	0.00204482	0.0830748	0.0552429
ILMN_3163014	Cdc42se1	1	1	-0.16895	0.00322668	0.119512	0.0788969		ILMN_2759853	LOC547380	1	1	0.19032	0.00147432	0.0726621	0.0483187
ILMN_1213231	Ccdc12	1	1	-0.169562	0.00265411	0.109888	0.0725436		ILMN_2487482	Zfp90	1	1	0.19011	0.00484756	0.124561	0.0828305
ILMN_1240592	Als2cl	1	1	-0.170215	0.00255137	0.109516	0.0722979		ILMN_3159826	Ryk	1	1	0.189493	0.000937304	0.0612589	0.0407358
ILMN_2669540	Cuta	1	1	-0.172258	0.00362987	0.124933	0.0824758		ILMN_3126697	Skil	1	1	0.18907	0.00447274	0.120553	0.0801653
ILMN_2826709	Atad3a	1	1	-0.172414	0.00172266	0.0924343	0.0610215		ILMN_1254561	Csf1	0.625	0.875	0.188503	0.00220367	0.0860089	0.057194
ILMN_1259488	Mgea6	1	1	-0.172829	0.000839951	0.0739854	0.0488423		ILMN_2612513	6330569M22Rik	1	1	0.18616	0.00438539	0.119575	0.0795147
ILMN_2752436	2210010N04Rik	1	1	-0.173501	0.00357479	0.124253	0.0820268		ILMN_3111744	Lpin1	1	1	0.18497	0.00350303	0.105515	0.0701653
ILMN_2757780	LOC100045802	1	1	-0.174563	0.00154128	0.0919416	0.0606963		ILMN_2588130	EG630499	1	1	0.183647	0.00305813	0.10059	0.0668903
ILMN_2431483	6330500D04Rik	1	1	-0.175814	0.00365947	0.124933	0.0824758		ILMN_2782634	Cobll1	0.75	0.875	0.182416	0.00188306	0.0800807	0.0532518
ILMN_2596998	Lypd6b	0.875	1	-0.177541	0.00271645	0.111211	0.0734174		ILMN_2542553	LOC385277	0.375	0.5	0.182136	0.00160905	0.075821	0.0504192
ILMN_2512849	Uqcrh	1	1	-0.179433	0.000460434	0.0611032	0.0403379		ILMN_1220232	Jazf1	1	1	0.180233	0.00800559	0.156489	0.104062
ILMN_2878501	Nedd4l	1	1	-0.179548	0.00454046	0.13846	0.0914056		ILMN_2518284	Dlg2	0.625	0.625	0.179922	0.00265596	0.094384	0.0627632
ILMN_2612502	Sf3b4	1	1	-0.179618	0.00338529	0.122375	0.0807873		ILMN_2720930	Sil1	1	1	0.179417	0.00603499	0.139352	0.0926657
ILMN_2974117	Kctd6	1	1	-0.180517	0.00131853	0.0891926	0.0588815		ILMN_1257801	Gpr19	1	1	0.178281	0.00210036	0.0841937	0.0559869
ILMN_1230056	EG545056	1	1	-0.180581	0.00482164	0.138799	0.0916297		ILMN_2647313	Klhl26	1	1	0.17752	0.00366452	0.108435	0.072107
ILMN_2666225	Atp5sl	1	1	-0.181175	0.00198893	0.0983426	0.0649219		ILMN_1222699	Crtam	0.375	0.375	0.177457	0.0068943	0.146171	0.0972003
ILMN_3107228	Add1	1	1	-0.181481	0.00635956	0.15651	0.103321		ILMN_2601378	Tmem205	0.75	0.875	0.176937	0.0022021	0.0860089	0.057194
ILMN_1243082	6330500D04Rik	1	1	-0.181509	0.00397621	0.12897	0.0851412		ILMN_2885981	Trpt1	0.875	0.875	0.174076	0.00128691	0.0678765	0.0451364
ILMN_1252294	Eef2	1	1	-0.182748	0.00240342	0.108079	0.0713495		ILMN_2650275	1810055G02Rik	1	1	0.173742	0.00530603	0.130755	0.0869488
ILMN_2955214	1110032A13Rik	1	1	-0.18318	0.00221005	0.104367	0.068899		ILMN_2536776	E130308A19Rik	0.625	1	0.173536	0.000855106	0.0602059	0.0400355
ILMN_1237993	Nasp	1	1	-0.183703	0.000481811	0.0611032	0.0403379		ILMN_1230558	Twist2	0.5	0.5	0.171428	0.00338852	0.104164	0.0692668
ILMN_1216116	Smarcd2	1	1	-0.183797	0.00400347	0.129067	0.0852047		ILMN_1241077	Hoxb4	0.875	1	0.17142	0.00707883	0.148616	0.0988263
ILMN_1233339	Nme4	1	1	-0.184534	0.00121686	0.0835597	0.0551629		ILMN_1246841	Relb	1	1	0.170762	0.00702605	0.148129	0.0985021
ILMN_2612774	Agfg2	1	1	-0.185962	0.0023726	0.108079	0.0713495		ILMN_2630078	Lrrn3	0.5	0.5	0.168627	0.000921233	0.0608309	0.0404512
ILMN_2987339	Mybbp1a	1	1	-0.185976	0.00664995	0.157436	0.103933		ILMN_1226228	2010005J08Rik	1	1	0.16629	0.00145311	0.0723281	0.0480965
ILMN_2681601	Slc44a2	1	1	-0.186131	0.00642587	0.156748	0.103479		ILMN_1250689	Rgs9	0.5	0.625	0.164843	0.00229205	0.0881179	0.0585964
ILMN_3127066	Mark2	1	1	-0.186439	0.00184522	0.0941131	0.0621298		ILMN_1258156	LOC239770	0.375	0.5	0.164743	0.00675547	0.145276	0.0966055
ILMN_2755782	Nob1	1	1	-0.188213	0.00117937	0.0829548	0.0547635		ILMN_1220307	LOC100046025	0.75	1	0.163172	0.00673419	0.145276	0.0966055
ILMN_1253596	Pi4ka	1	1	-0.188726	0.00154396	0.0919416	0.0606963		ILMN_1239663	Igf1r	0.5	0.5	0.160944	0.00167955	0.0772078	0.0513415
ILMN_2737840	Tbxa2r	1	1	-0.188936	0.00103503	0.0792817	0.0523387		ILMN_2709690	Rhbdl7	0.5	0.625	0.16038	0.00418113	0.116823	0.0776845
ILMN_2599412	Kti12	1	1	-0.189916	0.00289057	0.113299	0.0747956		ILMN_1235006	Slc14a1	0.75	1	0.15963	0.00786785	0.155981	0.103723
ILMN_2735118	Pprc1	1	1	-0.190075	0.00632457	0.156274	0.103166		ILMN_1235447	Nlrc4	0.625	0.75	0.159443	0.00744597	0.152907	0.10168
ILMN_3059476	Sesn1	1	1	-0.190354	0.00171621	0.0924343	0.0610215		ILMN_2993836	Dlg3	1	1	0.158842	0.00301851	0.100164	0.0666068
ILMN_1239469	Lef1	1	1	-0.19097	0.000206627	0.0522082	0.0344658		ILMN_2613492	5730455O13Rik	1	1	0.15676	0.00673164	0.145276	0.0966055
ILMN_2877280	Exosc5	1	1	-0.191133	0.0017822	0.0929188	0.0613413		ILMN_2611124	9530048O09Rik	1	1	0.15651	0.00597219	0.138927	0.0923835
ILMN_3161225	Xkrx	0.875	0.875	-0.1915	0.00407817	0.129883	0.0857438		ILMN_2932662	Rasl11a	0.75	0.875	0.152536	0.00515405	0.128484	0.0854387
ILMN_1216301	Impdh1	1	1	-0.191765	0.000948481	0.0764437	0.0504651		ILMN_1230211	Ralgps1	1	1	0.152099	0.00768769	0.15421	0.102546
ILMN_2809611	Srm	1	1	-0.191792	0.0063749	0.156613	0.10339		ILMN_2692723	Lpl	0.5	0.625	0.147706	0.00665042	0.144673	0.0962043
ILMN_1229005	Trat1	1	1	-0.192744	0.00597764	0.150802	0.0995533		ILMN_1253294	Ikbkap	1	1	0.147423	0.0076213	0.154196	0.102537
ILMN_2906473	Gbl	1	1	-0.193543	0.00284097	0.113299	0.0747956		ILMN_3006505	Bcl2a1d	1	1	0.145664	0.00547097	0.132565	0.0881528
ILMN_2729252	5830431A10Rik	1	1	-0.194224	0.00398927	0.129067	0.0852047		ILMN_1224678	Glt8d1	1	1	0.144604	0.00192474	0.0800807	0.0532518
ILMN_1228330	Plcl2	1	1	-0.198438	0.00150275	0.0919416	0.0606963		ILMN_2641678	Bdh2	0.5	0.75	0.142992	0.00772223	0.15421	0.102546
ILMN_1248028	Emp3	1	1	-0.198671	0.00470122	0.13846	0.0914056		ILMN_2636666	Prodh	0.5	0.5	0.14267	0.00196941	0.0812983	0.0540615
ILMN_3113787	Grap2	1	1	-0.198941	0.00035872	0.0588513	0.0388513		ILMN_3060538	E130308A19Rik	0.625	0.75	0.142244	0.00505721	0.127037	0.0844767
ILMN_2923736	Txndc15	1	1	-0.199403	0.000364303	0.0588513	0.0388513		ILMN_2881083	Try10	0.375	0.375	0.141931	0.00566311	0.135396	0.090035
ILMN_2644992	Rfxap	1	1	-0.199659	0.00280877	0.112969	0.0745775		ILMN_2620390	Parn	1	1	0.14055	0.00437988	0.119575	0.0795147
ILMN_2663832	LOC100048445	1	1	-0.199687	0.00422559	0.133268	0.0879781		ILMN_2936468	5730596K20Rik	1	1	0.134796	0.00305412	0.10059	0.0668903
ILMN_2639207	LOC100047870	0.75	1	-0.200248	0.00503209	0.140619	0.0928313		ILMN_2681248	Myo3b	0.5	0.5	0.130588	0.00289952	0.0992836	0.0660214
ILMN_2723639	Pacs1	1	1	-0.200997	0.0046636	0.13846	0.0914056		ILMN_2805624	Ptpdc1	0.25	0.5	0.130419	0.00326134	0.102565	0.0682034
ILMN_1214762	Sgk3	0.875	1	-0.201396	0.00055628	0.0644967	0.0425782		ILMN_1221257	BC026585	0.5	0.625	0.126183	0.0075864	0.154196	0.102537
ILMN_2780759	Pknox1	1	1	-0.201507	0.00334656	0.122039	0.0805656		ILMN_2656359	Samd10	1	1	0.121009	0.00806123	0.156964	0.104378
ILMN_1216919	Sec24c	1	1	-0.201902	0.00548513	0.146239	0.0965412		ILMN_1241166	Orc4	1	1	-0.115746	0.00729208	0.150989	0.100404
ILMN_1237886	Enc1	1	1	-0.202512	0.00152511	0.0919416	0.0606963		ILMN_1252682	A030010B05Rik	1	1	-0.119066	0.00671389	0.145276	0.0966055
ILMN_2997406	Arl4c	1	1	-0.203024	0.000258232	0.056799	0.0374965		ILMN_2976821	Fzd10	0.125	0.375	-0.119719	0.00314879	0.102019	0.06784
ILMN_2626114	Rab3ip	1	1	-0.20383	0.00157869	0.0919416	0.0606963		ILMN_2756438	D7Bwg0611e	0.5	0.5	-0.126718	0.00632484	0.14215	0.0945263
ILMN_1246034	Zcchc17	1	1	-0.205201	0.00260093	0.10962	0.0723671		ILMN_2750548	Gnpda1	0.625	0.625	-0.128963	0.00627954	0.141733	0.0942491
ILMN_2733524	Nrm	1	1	-0.20551	0.00633543	0.156274	0.103166		ILMN_2510714	Zhx1	1	1	-0.132811	0.00381972	0.111275	0.0739956
ILMN_2613469	Psmb5	1	1	-0.205963	0.00668967	0.157436	0.103933		ILMN_2674407	Arpp19	1	1	-0.134152	0.00389338	0.112146	0.0745748
ILMN_2936476	Pycard	1	1	-0.20608	0.0066099	0.157436	0.103933		ILMN_2912239	Hsd17b4	1	1	-0.134279	0.00303037	0.100322	0.0667121
ILMN_2706819	Rasl11b	1	1	-0.206434	0.000407073	0.0593198	0.0391606		ILMN_2823778	Sc4mol	1	1	-0.1345	0.00622955	0.141445	0.0940574
ILMN_2965417	Npm3-ps1	1	1	-0.208283	0.0015862	0.0919416	0.0606963		ILMN_3161813	Tube1	0.375	0.625	-0.138822	0.00799195	0.156489	0.104062
ILMN_2789544	Abcf2	1	1	-0.208645	0.00145337	0.0919416	0.0606963		ILMN_1252122	Thoc2	1	1	-0.139669	0.0066114	0.144662	0.0961968
ILMN_2453209	Abhd11	1	1	-0.208989	0.00119758	0.0830458	0.0548236		ILMN_1240153	Uchl5	1	1	-0.143074	0.00178016	0.0789672	0.0525114
ILMN_2933993	Rad9	1	1	-0.209323	0.00542287	0.145359	0.09596		ILMN_2911760	Ubac1	1	1	-0.146214	0.00354853	0.106047	0.0705187
ILMN_2998813	Sema4f	1	1	-0.209666	0.00526768	0.14378	0.0949182		ILMN_1233577	Rps6ka5	0.875	1	-0.146591	0.00442525	0.119857	0.0797019
ILMN_2716014	LOC667609	1	1	-0.209681	0.000927444	0.0764437	0.0504651		ILMN_2682271	C1galt1c1	1	1	-0.150629	0.00319656	0.102019	0.06784
ILMN_1258738	Sidt2	1	1	-0.209694	0.00255369	0.109516	0.0722979		ILMN_1224854	LOC100043209	1	1	-0.150697	0.00187062	0.0800807	0.0532518
ILMN_1232235	Thada	1	1	-0.210688	0.00274827	0.111236	0.0734335		ILMN_2895213	Lrrc8a	1	1	-0.151206	0.00450612	0.12057	0.0801764
ILMN_2765032	Kcnn4	1	1	-0.217073	0.00669529	0.157436	0.103933		ILMN_1256121	Zfp282	1	1	-0.151512	0.00462672	0.121639	0.0808874
ILMN_1254631	AI481316	1	1	-0.217887	0.00323463	0.119512	0.0788969		ILMN_1240726	Mmp14	1	1	-0.151999	0.00647207	0.143484	0.0954135
ILMN_2678521	Gpr146	1	1	-0.218523	0.00487083	0.138799	0.0916297		ILMN_2796557	Rwdd1	1	1	-0.153781	0.00790459	0.155981	0.103723
ILMN_2706803	Crlf3	1	1	-0.221472	0.00390454	0.127824	0.0843843		ILMN_1228330	Plcl2	1	1	-0.155313	0.00720318	0.14997	0.0997265
ILMN_3145213	H3f3a	1	1	-0.223228	0.00248987	0.10919	0.0720828		ILMN_1228453	Setdb2	1	1	-0.156385	0.00471126	0.123379	0.0820444
ILMN_2744337	Cd47	1	1	-0.228052	0.000846178	0.0739854	0.0488423		ILMN_1215779	A530021J07Rik	0.5	0.625	-0.156412	0.00337706	0.104164	0.0692668
ILMN_2946466	Bin1	1	1	-0.229259	0.00262374	0.109716	0.0724305		ILMN_2666849	LOC381212	1	1	-0.156541	0.00688869	0.146171	0.0972003
ILMN_2720770	Dcps	1	1	-0.229666	0.00642412	0.156748	0.103479		ILMN_2724795	Ppp5c	1	1	-0.15728	0.00598888	0.138927	0.0923835
ILMN_3161066	Rnf5	1	1	-0.230413	0.000795791	0.0734614	0.0484963		ILMN_1251471	9430088N01Rik	0.75	1	-0.157284	0.00554775	0.134074	0.0891559
ILMN_2746766	LOC100046393	1	1	-0.231862	0.000199213	0.0522082	0.0344658		ILMN_2734624	Tdrkh	0.75	1	-0.158037	0.00233444	0.0883913	0.0587782
ILMN_2633212	Cox10	1	1	-0.232936	0.00145858	0.0919416	0.0606963		ILMN_2595863	Chst10	1	1	-0.160011	0.00282537	0.0991602	0.0659393
ILMN_2704826	Acaa2	1	1	-0.233482	0.00183955	0.0941131	0.0621298		ILMN_2749972	Phax	1	1	-0.162034	0.00658867	0.144662	0.0961968
ILMN_2824002	Frat2	1	1	-0.233711	0.00204162	0.0994459	0.0656503		ILMN_1212645	Slc6a13	0.375	0.375	-0.166577	0.00623429	0.141445	0.0940574
ILMN_2758878	Tmem66	1	1	-0.23378	0.000959127	0.0764437	0.0504651		ILMN_2996904	Obfc2a	1	1	-0.166716	0.00731118	0.150989	0.100404
ILMN_1224421	Cdipt	1	1	-0.234187	0.00153205	0.0919416	0.0606963		ILMN_2724545	Sbk	1	1	-0.167117	0.00517898	0.128883	0.0857042
ILMN_1244906	Ap1b1	1	1	-0.234713	0.0023352	0.107674	0.0710819		ILMN_1212636	Strap	1	1	-0.168396	0.00675013	0.145276	0.0966055
ILMN_2745971	Banf1	1	1	-0.23485	0.00564321	0.147657	0.0974774		ILMN_2975375	Mtmr14	1	1	-0.170365	0.00180382	0.0790526	0.0525682
ILMN_2700107	Polr1a	1	1	-0.236301	0.00486463	0.138799	0.0916297		ILMN_1232280	A930025D01Rik	1	1	-0.170704	0.00454386	0.12069	0.0802561
ILMN_1215275	Add1	1	1	-0.236717	0.00152117	0.0919416	0.0606963		ILMN_2874739	Morc3	1	1	-0.17146	0.00310892	0.101805	0.0676978
ILMN_2760064	BC057079	1	1	-0.239647	0.00207959	0.100599	0.0664116		ILMN_1229566	BC062185	1	1	-0.171788	0.00601603	0.139128	0.0925166
ILMN_1251178	Hs3st3b1	1	1	-0.239813	0.00165243	0.0919416	0.0606963		ILMN_2499356	Xrn2	0.75	0.875	-0.173086	0.00763426	0.154196	0.102537
ILMN_1259764	1500005K14Rik	1	1	-0.240722	0.00149474	0.0919416	0.0606963		ILMN_2424203	scl000209.1_5	1	1	-0.17485	0.00238232	0.0895276	0.0595338
ILMN_1231503	Oxct1	1	1	-0.24199	0.00100236	0.0780665	0.0515365		ILMN_1227863	Ube2n	1	1	-0.176953	0.000812805	0.0596004	0.0396329
ILMN_2697270	Scamp4	1	1	-0.242934	0.00234056	0.107674	0.0710819		ILMN_2708906	Neu1	1	1	-0.178859	0.00740088	0.152397	0.101341
ILMN_2658619	0610012G03Rik	1	1	-0.243793	0.00539716	0.145359	0.09596		ILMN_1228053	1110034G24Rik	1	1	-0.179649	0.00790041	0.155981	0.103723
ILMN_2500533	Amigo2	1	1	-0.244496	0.0011972	0.0830458	0.0548236		ILMN_1246473	Ccnd3	1	1	-0.180774	0.00448908	0.12057	0.0801764
ILMN_1212902	Rab4a	0.625	0.875	-0.244584	0.000233652	0.0522082	0.0344658		ILMN_3139405	Hbs1l	1	1	-0.181459	0.00633109	0.14215	0.0945263
ILMN_1238928	Gbl	1	1	-0.247281	0.000610427	0.0663104	0.0437756		ILMN_2616989	Kctd17	1	1	-0.183563	0.00713216	0.149116	0.0991587
ILMN_2592810	Map3k3	1	1	-0.248215	0.000108117	0.0441521	0.0291475		ILMN_2740134	Idh3a	1	1	-0.185055	0.00410528	0.115563	0.0768467
ILMN_2690460	Jakmip1	1	1	-0.248239	0.00116799	0.0826221	0.0545439		ILMN_1256608	Ablim1	0.625	0.75	-0.186003	0.00288335	0.0992836	0.0660214
ILMN_3116330	Cuta	1	1	-0.248375	0.00606943	0.15257	0.100721		ILMN_2648080	Kntc1	0.875	1	-0.187967	0.00640822	0.142709	0.0948981
ILMN_2673566	Eif4ebp2	1	1	-0.249925	0.000446831	0.0611032	0.0403379		ILMN_2417174	Ube2h	1	1	-0.188656	0.0023652	0.089107	0.0592541
ILMN_1253691	B430201A12Rik	1	1	-0.250653	0.00247308	0.10919	0.0720828		ILMN_1217599	Rab33b	1	1	-0.190027	0.00442145	0.119857	0.0797019
ILMN_1239024	LOC100044468	1	1	-0.253769	0.00292925	0.113428	0.0748804		ILMN_2598927	B930007L02Rik	1	1	-0.190833	0.00711095	0.149082	0.0991362
ILMN_2628174	Acss1	1	1	-0.256221	4.16679e-05	0.0341187	0.0225239		ILMN_1248617	Tnfrsf25	1	1	-0.192179	0.00430439	0.118288	0.0786589
ILMN_1242842	H2afy	1	1	-0.26175	0.00341016	0.122774	0.0810509		ILMN_2764607	1810009N02Rik	1	1	-0.192397	0.00459464	0.121553	0.08083
ILMN_2820893	Selplg	1	1	-0.263526	0.00372467	0.125103	0.0825882		ILMN_2998135	Atg5	1	1	-0.193502	0.00793677	0.155981	0.103723
ILMN_2971131	3110001D03Rik	1	1	-0.263682	0.00118448	0.0829548	0.0547635		ILMN_2421925	Wdfy1	1	1	-0.194559	0.00451471	0.12057	0.0801764
ILMN_2797061	Actn2	1	1	-0.264996	0.000105911	0.0441521	0.0291475		ILMN_2776327	Rps6ka1	1	1	-0.195061	0.00161338	0.075821	0.0504192
ILMN_1242107	Cox7a2l	1	1	-0.267682	0.00569854	0.148469	0.0980138		ILMN_2998934	Cited4	0.625	0.875	-0.195317	0.00421191	0.117207	0.07794
ILMN_1229099	2210010C17Rik	0.75	0.75	-0.268636	0.00059321	0.0662747	0.043752		ILMN_2596230	2410014A08Rik	1	1	-0.195547	0.00772487	0.15421	0.102546
ILMN_3114641	Pik3r1	1	1	-0.269427	0.00373425	0.125103	0.0825882		ILMN_2976519	Faim	1	1	-0.196299	0.00438909	0.119575	0.0795147
ILMN_2431398	2810001G20Rik	1	1	-0.270204	0.00350624	0.1236	0.0815961		ILMN_2650106	6330578E17Rik	1	1	-0.196369	0.00624568	0.141445	0.0940574
ILMN_2629191	Cpm	1	1	-0.272518	0.00661804	0.157436	0.103933		ILMN_2654822	Chd4	1	1	-0.196584	0.000800531	0.0590627	0.0392753
ILMN_2656498	Foxo1	1	1	-0.272839	0.00321613	0.119512	0.0788969		ILMN_1239177	LOC100045644	1	1	-0.196733	0.00496411	0.125836	0.0836778
ILMN_2793062	Rasl11b	1	1	-0.273143	0.000325832	0.0588513	0.0388513		ILMN_2744587	Cib2	0.625	0.875	-0.198082	0.00389438	0.112146	0.0745748
ILMN_2588671	Add3	1	1	-0.27362	2.55341e-05	0.0323005	0.0213235		ILMN_2562670	Aebp2	1	1	-0.198734	0.00587714	0.137824	0.0916498
ILMN_3127790	Ikzf1	1	1	-0.274913	0.00172394	0.0924343	0.0610215		ILMN_1214163	B230380D07Rik	1	1	-0.199613	0.00324465	0.102565	0.0682034
ILMN_1253544	2900060B14Rik	1	1	-0.275131	0.00492541	0.139507	0.092097		ILMN_1247894	Snurf	0.5	0.5	-0.199621	0.00146147	0.0724181	0.0481564
ILMN_2665545	Rin3	1	1	-0.276131	0.00541797	0.145359	0.09596		ILMN_1217984	Trip12	1	1	-0.203591	0.00476707	0.123549	0.0821575
ILMN_2804103	BC038822	1	1	-0.276668	0.00105466	0.0798199	0.052694		ILMN_1248907	Rab7	1	1	-0.204632	0.00724158	0.150561	0.10012
ILMN_2973928	Pop5	1	1	-0.277473	0.00162445	0.0919416	0.0606963		ILMN_2706819	Rasl11b	0.75	1	-0.20626	0.00113804	0.0652617	0.0433975
ILMN_2608933	Tcof1	1	1	-0.279282	0.00201223	0.0988467	0.0652547		ILMN_2748941	Itfg3	1	1	-0.206484	0.00595874	0.138927	0.0923835
ILMN_1237625	Fam113b	1	1	-0.279413	0.000812856	0.0737644	0.0486964		ILMN_2750905	Lrriq2	1	1	-0.207398	0.00293657	0.0996446	0.0662614
ILMN_2967455	Ppp1r13b	1	1	-0.283787	0.00151642	0.0919416	0.0606963		ILMN_2441749	F630025I20Rik	1	1	-0.20844	0.00216287	0.0855587	0.0568946
ILMN_1234020	scl0002007.1_97	1	1	-0.285345	0.000229906	0.0522082	0.0344658		ILMN_1244516	Rasgrp2	0.5	0.625	-0.20887	0.00532323	0.130879	0.0870315
ILMN_2752933	Tec	1	1	-0.286486	0.00161063	0.0919416	0.0606963		ILMN_2602633	EG269105	1	1	-0.20961	0.00762844	0.154196	0.102537
ILMN_2890954	Sit1	1	1	-0.289392	0.000212129	0.0522082	0.0344658		ILMN_2456243	Zfp148	1	1	-0.209646	0.00285682	0.0992836	0.0660214
ILMN_2834294	6330442E10Rik	1	1	-0.293323	5.72197e-05	0.0341187	0.0225239		ILMN_2923865	Casp6	1	1	-0.210311	0.00245445	0.0911249	0.060596
ILMN_2652867	Trat1	1	1	-0.296237	0.00605245	0.152416	0.100619		ILMN_1231307	LOC666025	1	1	-0.212322	0.00252745	0.0919919	0.0611725
ILMN_1249888	Adcy6	1	1	-0.296518	3.26095e-05	0.0323005	0.0213235		ILMN_2868827	Pscd1	1	1	-0.212674	0.00043772	0.0502275	0.0334002
ILMN_2882059	Rpl27a	1	1	-0.299319	0.00657142	0.157436	0.103933		ILMN_2692989	2810410P22Rik	1	1	-0.213434	0.00209043	0.0841937	0.0559869
ILMN_2612125	Arhgef18	1	1	-0.299337	0.00292573	0.113428	0.0748804		ILMN_3059476	Sesn1	0.875	1	-0.215348	0.00408449	0.11541	0.0767449
ILMN_1252078	Foxp1	1	1	-0.301189	0.000330775	0.0588513	0.0388513		ILMN_2749747	2410004L22Rik	1	1	-0.215509	0.00107683	0.0652617	0.0433975
ILMN_1240979	Rbm38	1	1	-0.301204	0.000662087	0.0678727	0.0448069		ILMN_1250418	Npc1	1	1	-0.21572	0.00441122	0.119857	0.0797019
ILMN_2764727	Actn2	1	1	-0.301776	0.00103629	0.0792817	0.0523387		ILMN_1244312	LOC212399	1	1	-0.216012	0.00754312	0.153703	0.102209
ILMN_1246148	Dgkd	1	1	-0.304926	0.00133549	0.0893478	0.0589839		ILMN_1219106	Rrad	1	1	-0.21685	0.00393897	0.112807	0.075014
ILMN_2427454	Npc1	1	1	-0.306666	0.00248612	0.10919	0.0720828		ILMN_2595842	Def6	1	1	-0.217501	0.00587711	0.137824	0.0916498
ILMN_3145331	Tmsb10	1	1	-0.311385	0.000885972	0.0760477	0.0502037		ILMN_2625047	C430004E15Rik	1	1	-0.217736	0.00649743	0.143631	0.0955116
ILMN_3033533	Add1	1	1	-0.313963	0.00151104	0.0919416	0.0606963		ILMN_2680872	Mtvr2	1	1	-0.217805	0.00124402	0.0665486	0.0442533
ILMN_1248837	Tbxa2r	1	1	-0.317853	0.000842464	0.0739854	0.0488423		ILMN_2602341	Dnahc8	1	1	-0.219021	0.00202026	0.0822997	0.0547274
ILMN_2654074	Sesn1	1	1	-0.324535	0.00652158	0.157436	0.103933		ILMN_1224619	St3gal1	1	1	-0.219078	0.00631357	0.14215	0.0945263
ILMN_2585233	Selpl	1	1	-0.324955	0.000368488	0.0588513	0.0388513		ILMN_2665545	Rin3	1	1	-0.220345	0.00567893	0.135396	0.090035
ILMN_2613422	Itk	1	1	-0.327364	0.000726305	0.0714094	0.0471417		ILMN_2611027	Pmm1	0.875	0.875	-0.22238	0.00509836	0.127519	0.0847969
ILMN_1215908	Chd7	1	1	-0.327586	0.00339038	0.122375	0.0807873		ILMN_2814333	Lgtn	1	1	-0.223024	0.00636811	0.142237	0.0945843
ILMN_2657946	Ndufa10	1	1	-0.334295	0.00238053	0.108079	0.0713495		ILMN_2744121	LOC100040525	1	1	-0.223096	0.00447504	0.120553	0.0801653
ILMN_2740628	Ndrg3	1	1	-0.34258	0.00308989	0.117558	0.0776071		ILMN_1255745	Tprgl	1	1	-0.223568	0.00462864	0.121639	0.0808874
ILMN_1253602	9630007E23Rik	1	1	-0.344584	0.00221679	0.104367	0.068899		ILMN_2675249	Slc35c1	1	1	-0.223648	0.00109504	0.0652617	0.0433975
ILMN_1250469	Bcl9l	1	1	-0.34516	0.000199315	0.0522082	0.0344658		ILMN_2631994	Hexim1	1	1	-0.224728	0.00249939	0.0917956	0.061042
ILMN_2775098	Cyb5	1	1	-0.345309	0.00116329	0.0826221	0.0545439		ILMN_1216116	Smarcd2	1	1	-0.224742	0.00618084	0.141445	0.0940574
ILMN_3136744	Sesn1	1	1	-0.356587	0.00104324	0.0793824	0.0524052		ILMN_2502542	Uap1	1	1	-0.224788	0.00634527	0.14215	0.0945263
ILMN_1258864	BC106179	1	1	-0.356966	5.33501e-05	0.0341187	0.0225239		ILMN_2624713	Mast4	1	1	-0.225198	0.00662308	0.144673	0.0962043
ILMN_2648475	Lef1	1	1	-0.36132	0.000524368	0.0636338	0.0420086		ILMN_2876010	AA407659	1	1	-0.225929	0.00399914	0.113639	0.0755674
ILMN_2607377	Itm2a	1	1	-0.362365	0.0018409	0.0941131	0.0621298		ILMN_1233339	Nme4	0.75	0.875	-0.226068	0.000762129	0.0584506	0.0388683
ILMN_2456911	TRBV31_X03277_T_cell_receptor_beta_variable_31_33	1	1	-0.365187	0.00375923	0.125103	0.0825882		ILMN_2587859	LOC668837	1	1	-0.226707	0.00169707	0.0777756	0.051719
ILMN_2769772	Pik3ip1	1	1	-0.367308	3.87544e-05	0.0340966	0.0225092		ILMN_2759235	Rpl28	1	1	-0.227051	0.00625454	0.141445	0.0940574
ILMN_1256844	EG668850	1	1	-0.368274	0.00652631	0.157436	0.103933		ILMN_3103575	Ankrd6	1	1	-0.229363	0.00566688	0.135396	0.090035
ILMN_2878781	Galnt10	1	1	-0.368323	3.23963e-05	0.0323005	0.0213235		ILMN_2702197	Pcbp1	1	1	-0.230087	0.00173416	0.0784286	0.0521533
ILMN_2641793	Dtx1	1	1	-0.369408	0.00169361	0.0924343	0.0610215		ILMN_1243082	6330500D04Rik	1	1	-0.230877	0.00686339	0.146171	0.0972003
ILMN_2609516	Stt3b	1	1	-0.377686	3.44184e-05	0.0323005	0.0213235		ILMN_2682800	Cox5a	1	1	-0.231114	0.00577857	0.136363	0.0906786
ILMN_2761720	LOC100041103	1	1	-0.379976	0.00111837	0.0811512	0.0535729		ILMN_2852067	Ccdc53	1	1	-0.231153	0.00619257	0.141445	0.0940574
ILMN_1256645	Zfpn1a1	1	1	-0.380539	0.000408753	0.0593198	0.0391606		ILMN_2727273	Swap70	1	1	-0.235436	0.00324927	0.102565	0.0682034
ILMN_1234072	Pdlim1	1	1	-0.38326	0.00373304	0.125103	0.0825882		ILMN_2882059	Rpl27a	1	1	-0.235445	0.000567871	0.0559949	0.0372353
ILMN_2834728	Prkd3	1	1	-0.384252	0.000786209	0.0732945	0.0483861		ILMN_3162089	Snx4	1	1	-0.238559	0.00050741	0.0537769	0.0357604
ILMN_1248211	Sidt1	1	1	-0.39373	0.000923588	0.0764437	0.0504651		ILMN_1236757	Oxct1	1	1	-0.238811	0.0033814	0.104164	0.0692668
ILMN_1250135	A930005H10Rik	1	1	-0.395793	0.000952076	0.0764437	0.0504651		ILMN_1241229	Bat2d	1	1	-0.240042	0.00249848	0.0917956	0.061042
ILMN_2947526	Ecm1	1	1	-0.40515	0.000382528	0.0588513	0.0388513		ILMN_2612774	Agfg2	1	1	-0.240065	0.000272946	0.0418666	0.0278403
ILMN_2661185	Scml4	1	1	-0.409864	0.000817451	0.0737644	0.0486964		ILMN_2793739	AI747699	1	1	-0.240269	0.00385686	0.111867	0.0743891
ILMN_1244776	Snrpd3	1	1	-0.419101	0.00064687	0.0678727	0.0448069		ILMN_1257102	Cecr5	1	1	-0.241673	0.00479798	0.124007	0.082462
ILMN_1251126	Foxp3	1	1	-0.425678	0.00288758	0.113299	0.0747956		ILMN_1253691	B430201A12Rik	1	1	-0.241978	0.00481612	0.124178	0.0825758
ILMN_2604029	Klf2	1	1	-0.42688	0.00162862	0.0919416	0.0606963		ILMN_2706567	Spop	1	1	-0.243316	0.0061929	0.141445	0.0940574
ILMN_3159435	Mid1	0.75	0.75	-0.430852	0.000453714	0.0611032	0.0403379		ILMN_2828768	Usp28	1	1	-0.243936	0.000270148	0.0418666	0.0278403
ILMN_2901283	Add3	1	1	-0.43813	0.000665371	0.0678727	0.0448069		ILMN_2971131	3110001D03Rik	1	1	-0.244059	0.00281846	0.0991602	0.0659393
ILMN_2670517	Fntb	1	1	-0.438935	2.66909e-05	0.0323005	0.0213235		ILMN_1214318	Rasgrp1	0.875	1	-0.246607	0.00291293	0.0995163	0.0661761
ILMN_2593774	1190002H23Rik	1	1	-0.458382	0.000337857	0.0588513	0.0388513		ILMN_1227726	Dis3l	1	1	-0.247081	0.00119217	0.065404	0.0434922
ILMN_2750011	Galnt10	1	1	-0.469392	3.33848e-05	0.0323005	0.0213235		ILMN_1258421	1110007A13Rik	1	1	-0.247451	0.00257046	0.0924383	0.0614694
ILMN_3009860	Sell	1	1	-0.478153	0.00489791	0.139289	0.091953		ILMN_2874853	Eef1b2	1	1	-0.24753	0.00762802	0.154196	0.102537
ILMN_2511089	Ugcg	1	1	-0.517253	0.00300957	0.115438	0.0762075		ILMN_2840818	Cmpk	1	1	-0.247809	0.0036209	0.107568	0.0715302
ILMN_2840091	Ugcg	1	1	-0.533869	0.000497167	0.0613915	0.0405282		ILMN_2513922	Prdm16	0.625	0.875	-0.24858	0.000727846	0.0583243	0.0387844
ILMN_2810882	Ppic	1	1	-0.539024	8.03996e-06	0.0188631	0.0124527		ILMN_2669982	1700025G04Rik	1	1	-0.250024	0.00494006	0.12561	0.0835277
ILMN_1218037	Tmie	1	1	-0.55464	0.00133923	0.0893478	0.0589839		ILMN_2743902	Matk	1	1	-0.252209	0.00163936	0.0760581	0.0505769
ILMN_2748222	Tesc	1	1	-0.572499	0.00286379	0.113299	0.0747956		ILMN_2834370	Cutc	1	1	-0.252617	0.00427326	0.117863	0.0783765
ILMN_2467190	Bambi-ps1	1	1	-0.589163	0.000276254	0.0588513	0.0388513		ILMN_2870320	Prkd2	1	1	-0.252767	0.00525177	0.130057	0.086485
ILMN_2844996	Actn1	1	1	-0.639729	0.00109845	0.0805717	0.0531903		ILMN_1214608	Plxnd1	1	1	-0.252807	0.00162375	0.075821	0.0504192
ILMN_2461172	Slc16a5	1	1	-0.723235	0.000371932	0.0588513	0.0388513		ILMN_2724785	Kcnab2	1	1	-0.253499	0.000686468	0.0576659	0.0383465
ILMN_2971142	Ampd1	1	1	-0.777644	0.000480331	0.0611032	0.0403379		ILMN_2543974	LOC667251	1	1	-0.256024	0.00785397	0.155959	0.103709
ILMN_1220726	Satb1	1	1	-0.778836	0.000109777	0.0441521	0.0291475		ILMN_2974041	Pmm1	1	1	-0.258972	0.00116235	0.0652617	0.0433975
ILMN_1237871	Ampd1	1	1	-0.941427	0.000223567	0.0522082	0.0344658		ILMN_1229741	Rap1b	1	1	-0.259958	0.00501722	0.126542	0.0841474
ILMN_2606162	Pdlim4	1	1	-1.12725	0.000495512	0.0613915	0.0405282		ILMN_2757125	Prc1	1	1	-0.263721	0.00343732	0.104814	0.0696992
									ILMN_2919343	Aven	1	1	-0.26476	0.0080393	0.15674	0.104229
									ILMN_1255560	6330500D04Rik	1	1	-0.264901	0.00488901	0.124773	0.0829715
									ILMN_3008858	Ctsc	1	1	-0.264977	0.00681272	0.146171	0.0972003
									ILMN_2714822	Sec63	1	1	-0.265135	0.00651911	0.143899	0.0956897
									ILMN_2654952	LOC100040592	1	1	-0.265481	0.00576679	0.136299	0.090636
									ILMN_1236312	Snx14	1	1	-0.266031	0.00112178	0.0652617	0.0433975
									ILMN_1242881	Cnpy2	1	1	-0.268007	0.00251595	0.0917956	0.061042
									ILMN_3071525	Cd226	1	1	-0.268277	0.00312565	0.101805	0.0676978
									ILMN_2431483	6330500D04Rik	1	1	-0.272888	0.0029679	0.09972	0.0663115
									ILMN_2970879	Uchl3	1	1	-0.273867	0.000180109	0.0403957	0.0268622
									ILMN_2824002	Frat2	1	1	-0.275655	0.00318321	0.102019	0.06784
									ILMN_2959291	Upp1	0.375	0.625	-0.277216	0.00751827	0.153552	0.102109
									ILMN_2678127	Rnf144a	1	1	-0.277484	0.00526214	0.130064	0.0864899
									ILMN_1245263	Tmem181	1	1	-0.277695	0.000133049	0.039894	0.0265286
									ILMN_1239720	Akirin1	1	1	-0.279756	0.0057612	0.136299	0.090636
									ILMN_2709478	Sh3kbp1	1	1	-0.280146	0.00738454	0.152269	0.101256
									ILMN_2606825	Cmah	1	1	-0.280606	0.00297288	0.09972	0.0663115
									ILMN_1243107	Centd3	0.625	0.625	-0.2826	6.19115e-05	0.0294752	0.0196003
									ILMN_2631610	Tmem71	1	1	-0.284062	0.00152391	0.0741341	0.0492975
									ILMN_2733887	Mknk2	1	1	-0.284534	0.000362477	0.0471138	0.0313296
									ILMN_2480463	Trim25	1	1	-0.285664	0.00110131	0.0652617	0.0433975
									ILMN_2907878	H2afx	1	1	-0.285736	0.00689238	0.146171	0.0972003
									ILMN_3163027	Fam108a	1	1	-0.285759	0.00635475	0.14215	0.0945263
									ILMN_2595846	Surf4	1	1	-0.285822	0.00283919	0.0991602	0.0659393
									ILMN_1216689	Aplp2	1	1	-0.286445	0.00287999	0.0992836	0.0660214
									ILMN_2660815	Tmem93	1	1	-0.287346	0.00288712	0.0992836	0.0660214
									ILMN_2588671	Add3	1	1	-0.288551	0.000441934	0.0503269	0.0334663
									ILMN_2657911	Cnot4	1	1	-0.289033	0.00189723	0.0800807	0.0532518
									ILMN_2631576	Dnajb11	1	1	-0.289969	0.00468903	0.123011	0.0817997
									ILMN_1240149	Vps36	1	1	-0.290778	0.0010302	0.0648533	0.043126
									ILMN_1246024	Rnpep	1	1	-0.290936	0.00575767	0.136299	0.090636
									ILMN_1239024	LOC100044468	1	1	-0.291816	0.00369926	0.109034	0.072505
									ILMN_1222607	Chmp1b	1	1	-0.292006	0.0001043	0.0375532	0.024972
									ILMN_2887131	Usp3	1	1	-0.292205	0.00311895	0.101805	0.0676978
									ILMN_1242619	Smchd1	1	1	-0.292285	0.00412651	0.115727	0.0769559
									ILMN_3149944	Cklf	1	1	-0.292373	0.00692236	0.146559	0.0974584
									ILMN_2876015	AA407659	1	1	-0.29284	0.00336297	0.104164	0.0692668
									ILMN_2798086	Fchsd2	1	1	-0.293772	0.000290087	0.0434662	0.028904
									ILMN_2486600	2810008M24Rik	1	1	-0.294156	0.00601601	0.139128	0.0925166
									ILMN_2793062	Rasl11b	0.75	0.875	-0.295376	0.000709699	0.0576659	0.0383465
									ILMN_2662097	Rab35	1	1	-0.298947	0.0010483	0.0652617	0.0433975
									ILMN_2648475	Lef1	1	1	-0.299183	0.00220858	0.0860089	0.057194
									ILMN_1221060	Pparg	0.875	0.875	-0.300935	0.0054179	0.132211	0.0879173
									ILMN_2738156	BC039093	1	1	-0.301044	0.00683367	0.146171	0.0972003
									ILMN_1256474	2810407C02Rik	1	1	-0.303085	0.00486246	0.124728	0.0829414
									ILMN_3141048	Sepp1	1	1	-0.303164	0.00191776	0.0800807	0.0532518
									ILMN_1221935	Glb1	1	1	-0.303306	0.00426388	0.117821	0.0783482
									ILMN_2889274	Snx14	1	1	-0.305554	0.000170593	0.0403957	0.0268622
									ILMN_2508910	Tpst2	1	1	-0.306299	0.00187465	0.0800807	0.0532518
									ILMN_2950721	2810008M24Rik	1	1	-0.309042	0.00480124	0.124007	0.082462
									ILMN_2602711	Tgfbr1	1	1	-0.309621	0.00219945	0.0860089	0.057194
									ILMN_1238285	Dcun1d5	1	1	-0.30993	0.00154392	0.0744663	0.0495184
									ILMN_2991272	Aqp3	0.625	0.75	-0.311507	0.0074329	0.152847	0.10164
									ILMN_1246772	B430305P08Rik	1	1	-0.311769	0.00100697	0.0642657	0.0427353
									ILMN_2828916	Frmd6	1	1	-0.312748	0.00191048	0.0800807	0.0532518
									ILMN_2681516	Slc39a6	1	1	-0.313335	0.0037536	0.110419	0.0734261
									ILMN_1240868	Rftn1	1	1	-0.316021	0.000196317	0.0403957	0.0268622
									ILMN_2706803	Crlf3	1	1	-0.317637	0.00244574	0.0911249	0.060596
									ILMN_1239753	Cd226	1	1	-0.318895	0.000801542	0.0590627	0.0392753
									ILMN_2719803	Stap1	1	1	-0.321288	0.00321151	0.102062	0.067869
									ILMN_2623046	Reep5	1	1	-0.321351	0.00213198	0.0846695	0.0563033
									ILMN_1212902	Rab4a	1	1	-0.322064	0.00777336	0.154767	0.102917
									ILMN_2675199	LOC100047606	1	1	-0.32459	0.00424315	0.117464	0.078111
									ILMN_1251748	Cytip	1	1	-0.325525	0.00320753	0.102062	0.067869
									ILMN_2776419	Dnclc1	1	1	-0.326958	0.00452338	0.12057	0.0801764
									ILMN_2645275	Mvd	1	1	-0.330138	0.00322145	0.102162	0.0679354
									ILMN_2690460	Jakmip1	1	1	-0.331888	0.000511582	0.0537769	0.0357604
									ILMN_3140913	Tbc1d2	0.625	0.875	-0.333038	0.00161953	0.075821	0.0504192
									ILMN_2839479	S1pr4	1	1	-0.333704	0.00745818	0.152949	0.101707
									ILMN_1227403	Rtn4rl1	1	1	-0.336638	0.00384799	0.111867	0.0743891
									ILMN_2955104	Naca	1	1	-0.336862	0.00105347	0.0652617	0.0433975
									ILMN_1247505	Supt4h1	1	1	-0.337212	0.00187491	0.0800807	0.0532518
									ILMN_2617656	Grap	1	1	-0.340873	0.00596125	0.138927	0.0923835
									ILMN_1240134	2810407C02Rik	1	1	-0.341001	0.00150933	0.0736633	0.0489844
									ILMN_1240256	Slc9a3r1	1	1	-0.341262	0.00131205	0.068622	0.045632
									ILMN_1238102	Ide	1	1	-0.341353	0.00193286	0.0800807	0.0532518
									ILMN_2659540	Nfatc3	1	1	-0.342919	0.00659932	0.144662	0.0961968
									ILMN_2746766	LOC100046393	1	1	-0.345817	0.00232105	0.0883913	0.0587782
									ILMN_2534975	Mrpl9	1	1	-0.346708	0.001364	0.070097	0.0466129
									ILMN_2617920	1110017D15Rik	0.875	1	-0.347445	0.00103113	0.0648533	0.043126
									ILMN_1219915	Dgat2	0.75	0.75	-0.348367	0.0013193	0.068622	0.045632
									ILMN_2531737	LOC240672	1	1	-0.352255	0.000384818	0.0486099	0.0323245
									ILMN_2458986	Bzw1	1	1	-0.354743	0.000615502	0.0563156	0.0374486
									ILMN_2616226	Dbp	1	1	-0.355503	0.00300851	0.100053	0.0665328
									ILMN_2843782	Tpst2	1	1	-0.359669	0.00131653	0.068622	0.045632
									ILMN_2901284	Add3	1	1	-0.365727	0.000750229	0.0583243	0.0387844
									ILMN_1225994	Vav2	1	1	-0.366152	0.00718336	0.149765	0.09959
									ILMN_2747331	2400010D15Rik	1	1	-0.368464	0.000401765	0.0490837	0.0326396
									ILMN_1249277	Myeov2	1	1	-0.370046	0.00315706	0.102019	0.06784
									ILMN_2619211	Rln3	0.625	0.875	-0.370593	0.00532849	0.130879	0.0870315
									ILMN_2634720	Polr1d	1	1	-0.37139	0.00380031	0.111141	0.0739059
									ILMN_1232707	Samhd1	1	1	-0.376503	0.00331899	0.103509	0.0688308
									ILMN_1229110	Mrpl33	1	1	-0.376922	0.00155113	0.0744663	0.0495184
									ILMN_1217767	Glrx5	1	1	-0.378857	0.000343702	0.0471138	0.0313296
									ILMN_2593993	Eif4el3	1	1	-0.380046	0.00118958	0.065404	0.0434922
									ILMN_2852217	Gnpda1	1	1	-0.382555	0.000456182	0.0504215	0.0335292
									ILMN_2760272	Rorc	0.625	0.75	-0.382708	0.000189563	0.0403957	0.0268622
									ILMN_1215117	Ube2d2	1	1	-0.382868	0.000758563	0.0584506	0.0388683
									ILMN_2476329	Whrn	1	1	-0.38288	0.00660888	0.144662	0.0961968
									ILMN_2651054	LOC100047173	1	1	-0.385916	0.00040816	0.0490837	0.0326396
									ILMN_2733120	Lbr	1	1	-0.395061	0.00318035	0.102019	0.06784
									ILMN_3000080	1110038D17Rik	1	1	-0.395816	0.00117273	0.0652617	0.0433975
									ILMN_2461172	Slc16a5	1	1	-0.396019	0.00568782	0.135396	0.090035
									ILMN_2517060	9630015D15Rik	1	1	-0.399797	6.70279e-05	0.0294752	0.0196003
									ILMN_2691869	100041294	1	1	-0.401035	0.0032751	0.102565	0.0682035
									ILMN_2708203	Cdkn1c	1	1	-0.401813	0.0063483	0.14215	0.0945263
									ILMN_1259400	ENSMUSG00000043795	1	1	-0.402552	0.00640689	0.142709	0.0948981
									ILMN_2679770	Mrpl9	1	1	-0.402619	0.00230886	0.0883125	0.0587258
									ILMN_2510383	Tnfrsf25	1	1	-0.404283	0.00233017	0.0883913	0.0587782
									ILMN_2661971	Gm2a	1	1	-0.404715	0.00694718	0.146878	0.0976703
									ILMN_1213030	Map4k2	1	1	-0.405493	0.00192157	0.0800807	0.0532518
									ILMN_2845658	LOC625360	1	1	-0.405502	0.00344132	0.104814	0.0696992
									ILMN_2613923	Popdc2	0.75	0.75	-0.405673	0.000421497	0.0501093	0.0333215
									ILMN_2449120	2015-09-11	1	1	-0.408861	0.00800409	0.156489	0.104062
									ILMN_1229253	1700013A01Rik	1	1	-0.409214	0.00474049	0.123549	0.0821575
									ILMN_1234388	Twf2	1	1	-0.412092	0.00386236	0.111867	0.0743891
									ILMN_3162224	l7Rn6	1	1	-0.413931	0.00197946	0.0812983	0.0540615
									ILMN_1217489	LOC671878	1	1	-0.419833	5.79068e-05	0.0294752	0.0196003
									ILMN_1233733	Hsp90ab1	1	1	-0.419861	0.00251564	0.0917956	0.061042
									ILMN_2924243	Itgb1bp1	1	1	-0.426758	0.00100245	0.0642657	0.0427353
									ILMN_1248734	1500009L16Rik	0.75	1	-0.431071	0.00317931	0.102019	0.06784
									ILMN_3128351	Popdc2	1	1	-0.43853	0.00178086	0.0789672	0.0525114
									ILMN_2966632	Cyb5	1	1	-0.442994	0.0001943	0.0403957	0.0268622
									ILMN_2911788	Tmprss13	1	1	-0.452008	0.000192783	0.0403957	0.0268622
									ILMN_2455304	Camk4	1	1	-0.453045	0.00347497	0.104952	0.0697905
									ILMN_2610744	Myl4	1	1	-0.455252	0.000179398	0.0403957	0.0268622
									ILMN_1226348	Tmprss13	0.75	0.875	-0.474105	0.000355355	0.0471138	0.0313296
									ILMN_2604029	Klf2	1	1	-0.475884	0.00546811	0.132565	0.0881528
									ILMN_2737738	Fbxo27	1	1	-0.481446	0.00319432	0.102019	0.06784
									ILMN_2788121	Dynll1	1	1	-0.497906	0.00707417	0.148616	0.0988263
									ILMN_2947526	Ecm1	1	1	-0.498496	0.000203352	0.0403957	0.0268622
									ILMN_2648409	Cmtm7	1	1	-0.499086	0.000204236	0.0403957	0.0268622
									ILMN_1259713	scl0001132.1_96	1	1	-0.503455	0.00643129	0.142799	0.0949584
									ILMN_2621086	Fli1	1	1	-0.511247	0.00175072	0.0784286	0.0521533
									ILMN_2666108	Ssbp3	1	1	-0.517479	0.00100896	0.0642657	0.0427353
									ILMN_1240702	Atp1b3	1	1	-0.520116	0.000363571	0.0471138	0.0313296
									ILMN_2656854	Myo6	1	1	-0.526821	0.00171853	0.0780452	0.0518983
									ILMN_2473531	Pik3r1	1	1	-0.533452	0.00120108	0.0656531	0.0436578
									ILMN_3114641	Pik3r1	1	1	-0.535373	0.00148538	0.0729682	0.0485222
									ILMN_2773169	Grb7	0.875	1	-0.537251	0.00416988	0.116726	0.0776199
									ILMN_1250001	4930583H14Rik	0.875	1	-0.550896	0.000709427	0.0576659	0.0383465
									ILMN_1233809	Cmtm7	1	1	-0.552552	0.000791742	0.0590627	0.0392753
									ILMN_2585233	Selpl	1	1	-0.552951	0.000843185	0.0601221	0.0399798
									ILMN_2993109	Ddit4	1	1	-0.55459	0.00594707	0.138927	0.0923835
									ILMN_2675232	Klk8	1	1	-0.567278	0.00494685	0.12561	0.0835277
									ILMN_1236624	EG665369	1	1	-0.568842	0.000127539	0.039894	0.0265286
									ILMN_1229005	Trat1	1	1	-0.569581	0.00156067	0.0744663	0.0495184
									ILMN_2641793	Dtx1	1	1	-0.57761	0.000165844	0.0403957	0.0268622
									ILMN_1246609	Rasgrp1	1	1	-0.580013	0.00284314	0.0991602	0.0659393
									ILMN_2694275	Lxn	1	1	-0.581085	0.00109999	0.0652617	0.0433975
									ILMN_2901283	Add3	1	1	-0.597436	0.000140659	0.039894	0.0265286
									ILMN_2929221	Crlf3	1	1	-0.613897	0.00229863	0.0881453	0.0586146
									ILMN_2615096	Dpp4	1	1	-0.638764	0.00267764	0.09493	0.0631263
									ILMN_2936476	Pycard	1	1	-0.639213	0.000629587	0.056333	0.0374602
									ILMN_1247811	Ass1	1	1	-0.654497	0.000823183	0.0600684	0.0399441
									ILMN_3159435	Mid1	0.875	0.875	-0.666714	0.00016047	0.0403957	0.0268622
									ILMN_2418957	5930418K15Rik	1	1	-0.694291	0.000302062	0.0440835	0.0293145
									ILMN_2917180	Foxp3	1	1	-0.700897	0.00669005	0.145276	0.0966055
									ILMN_2775098	Cyb5	1	1	-0.741653	5.71356e-05	0.0294752	0.0196003
									ILMN_2748222	Tesc	1	1	-0.76083	0.00381254	0.111275	0.0739956
									ILMN_2654074	Sesn1	1	1	-0.815199	0.000432714	0.0501093	0.0333215
									ILMN_3136744	Sesn1	1	1	-0.818539	0.000243039	0.0418666	0.0278403
									ILMN_2652867	Trat1	1	1	-0.880522	0.00105898	0.0652617	0.0433975
									ILMN_2959272	Rnu6	1	1	-0.886814	0.00197847	0.0812983	0.0540615
									ILMN_2606162	Pdlim4	1	1	-0.954287	0.000227045	0.0418666	0.0278403
									ILMN_2797061	Actn2	1	1	-0.96192	0.000102793	0.0375532	0.024972
									ILMN_2639012	Ccr6	1	1	-0.970149	0.00061554	0.0563156	0.0374486
									ILMN_2844996	Actn1	1	1	-1.07453	1.87513e-05	0.0256245	0.0170397
									ILMN_1253544	2900060B14Rik	1	1	-1.08302	0.0034604	0.104873	0.0697379
									ILMN_2764727	Actn2	1	1	-1.26055	0.000264333	0.0418666	0.0278403
									ILMN_2888448	Ccr6	1	1	-1.29592	0.00033512	0.0470797	0.0313069

## Sheet: Table 2
Naïve and Memory Up-regulated Overlap FDR <0.05	Naïve and Memory Down-regulated Overlap FDR <0.05	Naïve and Memory Up-regulated Overlap FDR <0.1	Naïve and Memory Down-regulated Overlap FDR <0.1
ENSMUSG00000068790	Add3	ENSMUSG00000068790	Ssbp3
Nkg7	Actn2	Nkg7	6330500D04Rik
Ccl5	Rasl11b	Ccl5	Cecr5
Casp1	Selpl	Casp1	Lrriq2
Esm1	Ecm1	LOC384415	100041294
0610007P22Rik	Mid1	Esm1	Smarcd2
Serpina3g	Pdlim4	0610007P22Rik	Nme4
Bzrap1	Sesn1	Gzmk	Agfg2
Casp4	Actn1	Serpina3g	Sesn1
Dusp6		Bzrap1	Lef1
Tnfrsf4		Stx11	Trat1
Csprs		Casp4	Plcl2
Mmd		Tiam1	Rasl11b
Prnp		Dusp6	Crlf3
LOC100039742		Tnfrsf4	LOC100046393
Cxcr5		Litaf	Frat2
Ryk		Nt5e	Oxct1
Sdcbp2		Cd83	Jakmip1
Sypl		Axl	B430201A12Rik
Pafah1b3		Csprs	LOC100044468
Tmbim4		Mmd	3110001D03Rik
LOC676389		Bhlhb2	Actn2
Gprasp2		4933439C20Rik	Pik3r1
Ahi1		Prnp	Add3
Bmp7		Cxcr5	2900060B14Rik
Txndc13		Nsmaf	Rin3
Bag3		Ptplad1	Npc1
Abhd4		LOC100039742	Selpl
Nudt22		Cd82	Cyb5
Serpinb6a		Cst7	Dtx1
Synpo		Xcl1	Ecm1
Nol10		Odc1	Foxp3
H2-Q6		Folr4	Klf2
Serpina9		Elk3	Mid1
Eomes		Edg5	Tesc
Trex1		Bcl2a1d	Actn1
Klf9		Cd274	Slc16a5
Lrrk1		A330049M08Rik	Pdlim4
Folr4		Ryk
LOC547380		Igh-6
Mapk12		Ier3
		Sdcbp2
		A230050P20Rik
		Sypl
		Cnrip1
		Tnfaip8
		Entpd4
		Slc39a4
		Txndc13
		Pafah1b3
		Tnfsf13b
		Tmbim4
		LOC676389
		Gprasp2
		Ahi1
		Bmp7
		Mgmt
		Egr3
		Bag3
		Gpr83
		Abhd4
		Centd1
		9330134C04Rik
		Nudt22
		Trps1
		Serpinb6a
		Ms4a6d
		EG244911
		Zfp523
		Stxbp1
		Synpo
		Nol10
		Mtap2
		H2-Q6
		Camk2n1
		Pgm2
		Serpina9
		Pou6f1
		BC023744
		Eomes
		Trex1
		Fasl
		H2-T23
		Klf9
		Palld
		Gpm6b
		2310004N11Rik
		Lrrk1
		4930477M19
		4930463P07Rik
		Cyp4v3
		LOC547380
		Gnaq
		Naip2
		Dock6
		Pex11a
		Slc37a1
		Mapk12
		B930075F07
		E130308A19Rik
		D12Ertd647e
		Bex2
		Tdrd7
		Cobll1
